# Supplementary material for: Phenology of Trichodesmium spp. blooms in the Great Barrier Reef lagoon, Australia, from the ESA-MERIS 10-year mission
Source: PLoS One. 2018 Dec 14;13(12):e0208010. doi: 10.1371/journal.pone.0208010 (PMC6294392; doi:10.1371/journal.pone.0208010)
Supplement: S1 Dataset — (CSV) [file pone.0208010.s010.csv]

Exceldate	Day	Month	Year	Region	Counts	CountsValid	Max_Nb_Pixels	Cloudcover_Percentage	bckgdMCI
18/05/2002	18	5	2002	CPY	78	8691	10138	0.1	-0.459594
20/05/2002	20	5	2002	CPY	-999	-999	10138	-999	-999
21/05/2002	21	5	2002	CPY	78	9353	10138	0.1	-0.609321
24/05/2002	24	5	2002	CPY	-999	9633	10138	0	-0.76335
30/05/2002	30	5	2002	CPY	93	8762	10138	0.1	-0.72071
2/06/2002	2	6	2002	CPY	-999	1048	10138	0.9	-0.747028
12/06/2002	12	6	2002	CPY	-999	5581	10138	0.4	-1
15/06/2002	15	6	2002	CPY	3	5140	10138	0.5	-1
18/06/2002	18	6	2002	CPY	82	7100	10138	0.3	-0.72148
19/06/2002	19	6	2002	CPY	7	5697	10138	0.4	-0.692198
21/06/2002	21	6	2002	CPY	23	3109	10138	0.7	-0.909188
22/06/2002	22	6	2002	CPY	5	8870	10138	0.1	-0.615189
24/06/2002	24	6	2002	CPY	-999	-999	10138	-999	-999
25/06/2002	25	6	2002	CPY	-999	5627	10138	0.4	-0.761616
28/06/2002	28	6	2002	CPY	22	6177	10138	0.4	-0.508106
1/07/2002	1	7	2002	CPY	116	7696	10138	0.2	-0.584829
4/07/2002	4	7	2002	CPY	136	8616	10138	0.2	-0.420804
7/07/2002	7	7	2002	CPY	31	4896	10138	0.5	-0.741277
8/07/2002	8	7	2002	CPY	30	9150	10138	0.1	-0.572592
10/07/2002	10	7	2002	CPY	-999	1348	10138	0.9	-0.922457
11/07/2002	11	7	2002	CPY	-999	9843	10138	0	-0.674077
14/07/2002	14	7	2002	CPY	108	9991	10138	0	-0.623353
17/07/2002	17	7	2002	CPY	-999	18	10138	1	-1
23/07/2002	23	7	2002	CPY	-999	6243	10138	0.4	-0.946043
24/07/2002	24	7	2002	CPY	-999	6712	10138	0.3	-0.718917
26/07/2002	26	7	2002	CPY	-999	2851	10138	0.7	-1
27/07/2002	27	7	2002	CPY	27	9918	10138	0	-0.703988
29/07/2002	29	7	2002	CPY	-999	-999	10138	-999	-999
30/07/2002	30	7	2002	CPY	134	9881	10138	0	-0.609814
2/08/2002	2	8	2002	CPY	146	9475	10138	0.1	-0.417332
5/08/2002	5	8	2002	CPY	25	6176	10138	0.4	-0.737452
8/08/2002	8	8	2002	CPY	6	8762	10138	0.1	-0.755219
11/08/2002	11	8	2002	CPY	2	3541	10138	0.7	-1
14/08/2002	14	8	2002	CPY	52	1385	10138	0.9	-0.71517
18/08/2002	18	8	2002	CPY	85	9534	10138	0.1	-0.747283
21/08/2002	21	8	2002	CPY	-999	7262	10138	0.3	-1
24/08/2002	24	8	2002	CPY	-999	8466	10138	0.2	-0.832732
27/08/2002	27	8	2002	CPY	13	5735	10138	0.4	-0.99086
28/08/2002	28	8	2002	CPY	72	9830	10138	0	-0.821704
30/08/2002	30	8	2002	CPY	50	3115	10138	0.7	-1
31/08/2002	31	8	2002	CPY	163	9925	10138	0	-0.646128
2/09/2002	2	9	2002	CPY	-999	-999	10138	-999	-999
3/09/2002	3	9	2002	CPY	169	8959	10138	0.1	-0.729199
6/09/2002	6	9	2002	CPY	11	9878	10138	0	-1
12/09/2002	12	9	2002	CPY	86	7403	10138	0.3	-1
18/09/2002	18	9	2002	CPY	-999	1363	10138	0.9	-1
19/09/2002	19	9	2002	CPY	5	9764	10138	0	-1
22/09/2002	22	9	2002	CPY	-999	9714	10138	0	-1
25/09/2002	25	9	2002	CPY	-999	1548	10138	0.8	-0.990984
28/09/2002	28	9	2002	CPY	1	736	10138	0.9	-0.907788
1/10/2002	1	10	2002	CPY	3	1533	10138	0.8	-1
2/10/2002	2	10	2002	CPY	13	6540	10138	0.4	-1
5/10/2002	5	10	2002	CPY	7	9576	10138	0.1	-1
7/10/2002	7	10	2002	CPY	-999	-999	10138	-999	-999
8/10/2002	8	10	2002	CPY	1	9596	10138	0.1	-1
11/10/2002	11	10	2002	CPY	51	7834	10138	0.2	-0.78781
14/10/2002	14	10	2002	CPY	73	6072	10138	0.4	-0.981379
17/10/2002	17	10	2002	CPY	22	7732	10138	0.2	-1
20/10/2002	20	10	2002	CPY	-999	1231	10138	0.9	-1
23/10/2002	23	10	2002	CPY	-999	801	10138	0.9	-1
27/10/2002	27	10	2002	CPY	-999	-999	10138	-999	-999
30/10/2002	30	10	2002	CPY	29	1626	10138	0.8	-0.810215
2/11/2002	2	11	2002	CPY	-999	1307	10138	0.9	-0.969536
5/11/2002	5	11	2002	CPY	3	2477	10138	0.8	-0.994311
9/11/2002	9	11	2002	CPY	26	9057	10138	0.1	-1
11/11/2002	11	11	2002	CPY	-999	-999	10138	-999	-999
12/11/2002	12	11	2002	CPY	24	3839	10138	0.6	-1
15/11/2002	15	11	2002	CPY	-999	1242	10138	0.9	-1
18/11/2002	18	11	2002	CPY	1	2140	10138	0.8	-1
21/11/2002	21	11	2002	CPY	15	7190	10138	0.3	-1
24/11/2002	24	11	2002	CPY	-999	695	10138	0.9	-0.958802
25/11/2002	25	11	2002	CPY	-999	3502	10138	0.7	-1
27/11/2002	27	11	2002	CPY	11	164	10138	1	-1
28/11/2002	28	11	2002	CPY	61	8512	10138	0.2	-0.988052
1/12/2002	1	12	2002	CPY	4	2284	10138	0.8	-0.920111
4/12/2002	4	12	2002	CPY	-999	3559	10138	0.6	-0.899339
7/12/2002	7	12	2002	CPY	-999	865	10138	0.9	-1
10/12/2002	10	12	2002	CPY	7	1570	10138	0.8	-0.906596
11/12/2002	11	12	2002	CPY	75	8590	10138	0.2	-1
13/12/2002	13	12	2002	CPY	-999	365	10138	1	-0.980134
14/12/2002	14	12	2002	CPY	-999	5140	10138	0.5	-1
16/12/2002	16	12	2002	CPY	-999	-999	10138	-999	-999
17/12/2002	17	12	2002	CPY	-999	5878	10138	0.4	-1
20/12/2002	20	12	2002	CPY	-999	92	10138	1	-1
23/12/2002	23	12	2002	CPY	-999	2539	10138	0.7	-1
26/12/2002	26	12	2002	CPY	22	6432	10138	0.4	-1
29/12/2002	29	12	2002	CPY	-999	397	10138	1	-0.834851
30/12/2002	30	12	2002	CPY	1	6938	10138	0.3	-1
1/01/2003	1	1	2003	CPY	-999	223	10138	1	-1
2/01/2003	2	1	2003	CPY	-999	5928	10138	0.4	-1
5/01/2003	5	1	2003	CPY	-999	3032	10138	0.7	-1
8/01/2003	8	1	2003	CPY	1	1391	10138	0.9	-0.919306
11/01/2003	11	1	2003	CPY	-999	1026	10138	0.9	-1
14/01/2003	14	1	2003	CPY	-999	621	10138	0.9	-0.972396
15/01/2003	15	1	2003	CPY	-999	2383	10138	0.8	-1
17/01/2003	17	1	2003	CPY	-999	-999	10138	-999	-999
20/01/2003	20	1	2003	CPY	-999	-999	10138	-999	-999
21/01/2003	21	1	2003	CPY	-999	7730	10138	0.2	-0.894449
24/01/2003	24	1	2003	CPY	27	4398	10138	0.6	-1
27/01/2003	27	1	2003	CPY	3	2805	10138	0.7	-1
30/01/2003	30	1	2003	CPY	6	7507	10138	0.3	-0.817323
2/02/2003	2	2	2003	CPY	-999	257	10138	1	-0.883081
3/02/2003	3	2	2003	CPY	-999	5972	10138	0.4	-1
5/02/2003	5	2	2003	CPY	-999	121	10138	1	-1
6/02/2003	6	2	2003	CPY	25	8705	10138	0.1	-0.847542
9/02/2003	9	2	2003	CPY	18	7344	10138	0.3	-0.822137
12/02/2003	12	2	2003	CPY	-999	3486	10138	0.7	-0.981903
15/02/2003	15	2	2003	CPY	-999	1729	10138	0.8	-1
18/02/2003	18	2	2003	CPY	-999	617	10138	0.9	-0.838022
19/02/2003	19	2	2003	CPY	-999	2179	10138	0.8	-1
25/02/2003	25	2	2003	CPY	-999	1213	10138	0.9	-1
28/02/2003	28	2	2003	CPY	-999	1762	10138	0.8	-1
3/03/2003	3	3	2003	CPY	-999	2817	10138	0.7	-0.997934
6/03/2003	6	3	2003	CPY	-999	5096	10138	0.5	-0.965364
9/03/2003	9	3	2003	CPY	-999	277	10138	1	-0.835577
10/03/2003	10	3	2003	CPY	-999	2107	10138	0.8	-1
12/03/2003	12	3	2003	CPY	-999	82	10138	1	-0.988641
13/03/2003	13	3	2003	CPY	-999	4004	10138	0.6	-1
19/03/2003	19	3	2003	CPY	-999	1513	10138	0.9	-0.94852
22/03/2003	22	3	2003	CPY	20	8767	10138	0.1	-0.842304
25/03/2003	25	3	2003	CPY	9	2144	10138	0.8	-1
26/03/2003	26	3	2003	CPY	-999	567	10138	0.9	-1
28/03/2003	28	3	2003	CPY	-999	238	10138	1	-0.901134
29/03/2003	29	3	2003	CPY	-999	2694	10138	0.7	-1
1/04/2003	1	4	2003	CPY	-999	6084	10138	0.4	-1
4/04/2003	4	4	2003	CPY	2	9386	10138	0.1	-0.600713
7/04/2003	7	4	2003	CPY	33	9419	10138	0.1	-0.668199
10/04/2003	10	4	2003	CPY	24	7111	10138	0.3	-0.864347
13/04/2003	13	4	2003	CPY	1	4969	10138	0.5	-1
14/04/2003	14	4	2003	CPY	6	8487	10138	0.2	-0.72253
16/04/2003	16	4	2003	CPY	-999	401	10138	1	-1
17/04/2003	17	4	2003	CPY	-999	9028	10138	0.1	-1
20/04/2003	20	4	2003	CPY	22	7950	10138	0.2	-1
23/04/2003	23	4	2003	CPY	11	7146	10138	0.3	-0.93974
26/04/2003	26	4	2003	CPY	-999	7591	10138	0.3	-0.741196
29/04/2003	29	4	2003	CPY	-999	5833	10138	0.4	-1
30/04/2003	30	4	2003	CPY	-999	5650	10138	0.4	-0.977663
2/05/2003	2	5	2003	CPY	-999	148	10138	1	-1
3/05/2003	3	5	2003	CPY	-999	952	10138	0.9	-0.960848
5/05/2003	5	5	2003	CPY	-999	-999	10138	-999	-999
6/05/2003	6	5	2003	CPY	7	6910	10138	0.3	-0.923111
9/05/2003	9	5	2003	CPY	48	9085	10138	0.1	-0.513553
12/05/2003	12	5	2003	CPY	3	7140	10138	0.3	-0.759356
15/05/2003	15	5	2003	CPY	-999	6547	10138	0.4	-0.72008
18/05/2003	18	5	2003	CPY	-999	3566	10138	0.6	-0.98275
21/05/2003	21	5	2003	CPY	-999	512	10138	0.9	-0.924015
22/05/2003	22	5	2003	CPY	93	9052	10138	0.1	-0.568093
25/05/2003	25	5	2003	CPY	59	9801	10138	0	-0.507891
28/05/2003	28	5	2003	CPY	11	9279	10138	0.1	-0.636594
31/05/2003	31	5	2003	CPY	2	6733	10138	0.3	-0.780744
3/06/2003	3	6	2003	CPY	34	7618	10138	0.2	-0.754908
4/06/2003	4	6	2003	CPY	88	9694	10138	0	-0.517615
6/06/2003	6	6	2003	CPY	79	2605	10138	0.7	-0.858855
7/06/2003	7	6	2003	CPY	23	6845	10138	0.3	-0.58918
9/06/2003	9	6	2003	CPY	-999	-999	10138	-999	-999
10/06/2003	10	6	2003	CPY	83	8725	10138	0.1	-0.6061
13/06/2003	13	6	2003	CPY	-999	4311	10138	0.6	-1
16/06/2003	16	6	2003	CPY	1	9639	10138	0	-0.729821
19/06/2003	19	6	2003	CPY	59	6922	10138	0.3	-0.634812
22/06/2003	22	6	2003	CPY	20	2245	10138	0.8	-1
23/06/2003	23	6	2003	CPY	18	6986	10138	0.3	-0.776767
25/06/2003	25	6	2003	CPY	1	1070	10138	0.9	-1
26/06/2003	26	6	2003	CPY	44	8613	10138	0.2	-0.426531
29/06/2003	29	6	2003	CPY	87	9940	10138	0	-0.362283
2/07/2003	2	7	2003	CPY	88	8371	10138	0.2	-0.423447
5/07/2003	5	7	2003	CPY	23	6335	10138	0.4	-0.44198
8/07/2003	8	7	2003	CPY	43	5677	10138	0.4	-0.850344
9/07/2003	9	7	2003	CPY	22	5527	10138	0.5	-0.812569
11/07/2003	11	7	2003	CPY	13	1913	10138	0.8	-1
12/07/2003	12	7	2003	CPY	-999	8157	10138	0.2	-0.580295
14/07/2003	14	7	2003	CPY	-999	-999	10138	-999	-999
15/07/2003	15	7	2003	CPY	8	6713	10138	0.3	-0.850493
18/07/2003	18	7	2003	CPY	19	5653	10138	0.4	-0.782367
21/07/2003	21	7	2003	CPY	56	8899	10138	0.1	-0.607755
24/07/2003	24	7	2003	CPY	5	4865	10138	0.5	-0.843267
27/07/2003	27	7	2003	CPY	-999	1964	10138	0.8	-1
28/07/2003	28	7	2003	CPY	7	8065	10138	0.2	-0.636924
30/07/2003	30	7	2003	CPY	-999	856	10138	0.9	-1
31/07/2003	31	7	2003	CPY	4	7853	10138	0.2	-0.515617
3/08/2003	3	8	2003	CPY	90	9051	10138	0.1	-0.568682
6/08/2003	6	8	2003	CPY	254	9895	10138	0	-0.474291
9/08/2003	9	8	2003	CPY	46	8526	10138	0.2	-0.737914
12/08/2003	12	8	2003	CPY	-999	2981	10138	0.7	-1
13/08/2003	13	8	2003	CPY	-999	8053	10138	0.2	-0.584825
15/08/2003	15	8	2003	CPY	4	2884	10138	0.7	-1
16/08/2003	16	8	2003	CPY	38	9662	10138	0	-0.640651
18/08/2003	18	8	2003	CPY	-999	-999	10138	-999	-999
19/08/2003	19	8	2003	CPY	182	8446	10138	0.2	-0.496031
22/08/2003	22	8	2003	CPY	196	9728	10138	0	-0.509046
25/08/2003	25	8	2003	CPY	159	9943	10138	0	-0.575303
28/08/2003	28	8	2003	CPY	-999	8873	10138	0.1	-1
31/08/2003	31	8	2003	CPY	15	5631	10138	0.4	-1
1/09/2003	1	9	2003	CPY	9	7934	10138	0.2	-0.88299
3/09/2003	3	9	2003	CPY	-999	491	10138	1	-1
4/09/2003	4	9	2003	CPY	139	8925	10138	0.1	-0.601822
7/09/2003	7	9	2003	CPY	15	6021	10138	0.4	-1
10/09/2003	10	9	2003	CPY	1	7987	10138	0.2	-0.616376
13/09/2003	13	9	2003	CPY	2	9114	10138	0.1	-0.690569
16/09/2003	16	9	2003	CPY	40	7066	10138	0.3	-0.677742
17/09/2003	17	9	2003	CPY	173	10006	10138	0	-0.594808
19/09/2003	19	9	2003	CPY	48	3006	10138	0.7	-1
20/09/2003	20	9	2003	CPY	153	9563	10138	0.1	-0.61789
22/09/2003	22	9	2003	CPY	-999	-999	10138	-999	-999
23/09/2003	23	9	2003	CPY	16	6494	10138	0.4	-1
26/09/2003	26	9	2003	CPY	1	9203	10138	0.1	-0.781378
29/09/2003	29	9	2003	CPY	4	7176	10138	0.3	-0.964709
2/10/2003	2	10	2003	CPY	44	7367	10138	0.3	-1
5/10/2003	5	10	2003	CPY	32	1379	10138	0.9	-1
6/10/2003	6	10	2003	CPY	48	7168	10138	0.3	-1
8/10/2003	8	10	2003	CPY	-999	119	10138	1	-1
9/10/2003	9	10	2003	CPY	-999	1378	10138	0.9	-1
12/10/2003	12	10	2003	CPY	-999	3370	10138	0.7	-1
15/10/2003	15	10	2003	CPY	1	4330	10138	0.6	-1
18/10/2003	18	10	2003	CPY	49	5821	10138	0.4	-0.922636
21/10/2003	21	10	2003	CPY	13	735	10138	0.9	-1
22/10/2003	22	10	2003	CPY	54	9821	10138	0	-1
24/10/2003	24	10	2003	CPY	-999	263	10138	1	-1
25/10/2003	25	10	2003	CPY	1	9385	10138	0.1	-1
27/10/2003	27	10	2003	CPY	-999	-999	10138	-999	-999
28/10/2003	28	10	2003	CPY	11	9892	10138	0	-0.977786
31/10/2003	31	10	2003	CPY	118	8417	10138	0.2	-0.734264
3/11/2003	3	11	2003	CPY	19	2715	10138	0.7	-1
6/11/2003	6	11	2003	CPY	1	6565	10138	0.4	-1
9/11/2003	9	11	2003	CPY	-999	1246	10138	0.9	-0.896402
10/11/2003	10	11	2003	CPY	-999	6649	10138	0.3	-1
12/11/2003	12	11	2003	CPY	-999	234	10138	1	-1
13/11/2003	13	11	2003	CPY	-999	6901	10138	0.3	-0.898228
16/11/2003	16	11	2003	CPY	36	5027	10138	0.5	-1
19/11/2003	19	11	2003	CPY	43	5264	10138	0.5	-1
22/11/2003	22	11	2003	CPY	-999	888	10138	0.9	-0.897131
25/11/2003	25	11	2003	CPY	1	761	10138	0.9	-1
26/11/2003	26	11	2003	CPY	2	8184	10138	0.2	-1
28/11/2003	28	11	2003	CPY	2	1206	10138	0.9	-0.954404
29/11/2003	29	11	2003	CPY	97	7643	10138	0.2	-1
1/12/2003	1	12	2003	CPY	-999	-999	10138	-999	-999
2/12/2003	2	12	2003	CPY	83	7231	10138	0.3	-1
5/12/2003	5	12	2003	CPY	1	4387	10138	0.6	-1
8/12/2003	8	12	2003	CPY	-999	3090	10138	0.7	-0.966743
11/12/2003	11	12	2003	CPY	-999	5320	10138	0.5	-0.970281
14/12/2003	14	12	2003	CPY	-999	1147	10138	0.9	-0.941714
15/12/2003	15	12	2003	CPY	-999	3020	10138	0.7	-1
17/12/2003	17	12	2003	CPY	-999	-999	10138	-999	-999
18/12/2003	18	12	2003	CPY	2	2223	10138	0.8	-0.987541
21/12/2003	21	12	2003	CPY	-999	2187	10138	0.8	-1
24/12/2003	24	12	2003	CPY	-999	2516	10138	0.8	-0.902506
27/12/2003	27	12	2003	CPY	-999	869	10138	0.9	-0.917335
30/12/2003	30	12	2003	CPY	-999	541	10138	0.9	-0.917054
3/01/2004	3	1	2004	CPY	5	7874	10138	0.2	-0.606205
6/01/2004	6	1	2004	CPY	-999	8207	10138	0.2	-0.955281
9/01/2004	9	1	2004	CPY	-999	2879	10138	0.7	-1
12/01/2004	12	1	2004	CPY	-999	791	10138	0.9	-0.969059
15/01/2004	15	1	2004	CPY	-999	793	10138	0.9	-1
18/01/2004	18	1	2004	CPY	-999	121	10138	1	-0.857153
19/01/2004	19	1	2004	CPY	-999	6995	10138	0.3	-0.950128
22/01/2004	22	1	2004	CPY	-999	5542	10138	0.5	-1
25/01/2004	25	1	2004	CPY	-999	-999	10138	-999	-999
28/01/2004	28	1	2004	CPY	1	1261	10138	0.9	-0.956769
31/01/2004	31	1	2004	CPY	-999	5863	10138	0.4	-0.886465
3/02/2004	3	2	2004	CPY	-999	89	10138	1	-0.945181
4/02/2004	4	2	2004	CPY	-999	6911	10138	0.3	-1
7/02/2004	7	2	2004	CPY	-999	469	10138	1	-1
10/02/2004	10	2	2004	CPY	-999	75	10138	1	-0.590682
13/02/2004	13	2	2004	CPY	1	2287	10138	0.8	-1
16/02/2004	16	2	2004	CPY	1	2581	10138	0.7	-1
19/02/2004	19	2	2004	CPY	-999	4380	10138	0.6	-0.852364
22/02/2004	22	2	2004	CPY	-999	278	10138	1	-0.878548
23/02/2004	23	2	2004	CPY	1	8376	10138	0.2	-1
26/02/2004	26	2	2004	CPY	4	6075	10138	0.4	-0.935588
29/02/2004	29	2	2004	CPY	-999	2273	10138	0.8	-1
3/03/2004	3	3	2004	CPY	-999	977	10138	0.9	-1
6/03/2004	6	3	2004	CPY	7	5492	10138	0.5	-0.763273
9/03/2004	9	3	2004	CPY	-999	514	10138	0.9	-0.977001
10/03/2004	10	3	2004	CPY	1	8069	10138	0.2	-0.750145
13/03/2004	13	3	2004	CPY	-999	1115	10138	0.9	-1
16/03/2004	16	3	2004	CPY	-999	449	10138	1	-0.962711
19/03/2004	19	3	2004	CPY	-999	134	10138	1	-1
22/03/2004	22	3	2004	CPY	2	4874	10138	0.5	-0.748725
25/03/2004	25	3	2004	CPY	1	5023	10138	0.5	-0.88713
28/03/2004	28	3	2004	CPY	9	1686	10138	0.8	-1
29/03/2004	29	3	2004	CPY	19	7253	10138	0.3	-0.505889
1/04/2004	1	4	2004	CPY	5	8027	10138	0.2	-0.595076
4/04/2004	4	4	2004	CPY	-999	1812	10138	0.8	-1
7/04/2004	7	4	2004	CPY	1	4481	10138	0.6	-1
10/04/2004	10	4	2004	CPY	10	5885	10138	0.4	-0.814974
13/04/2004	13	4	2004	CPY	4	2681	10138	0.7	-1
14/04/2004	14	4	2004	CPY	2	6401	10138	0.4	-0.797464
17/04/2004	17	4	2004	CPY	-999	721	10138	0.9	-1
20/04/2004	20	4	2004	CPY	-999	6505	10138	0.4	-0.732837
23/04/2004	23	4	2004	CPY	4	7041	10138	0.3	-0.553567
26/04/2004	26	4	2004	CPY	3	2969	10138	0.7	-1
29/04/2004	29	4	2004	CPY	-999	4708	10138	0.5	-1
2/05/2004	2	5	2004	CPY	-999	598	10138	0.9	-1
3/05/2004	3	5	2004	CPY	-999	2073	10138	0.8	-1
6/05/2004	6	5	2004	CPY	-999	4016	10138	0.6	-1
9/05/2004	9	5	2004	CPY	21	6665	10138	0.3	-0.805434
12/05/2004	12	5	2004	CPY	59	7303	10138	0.3	-0.560268
15/05/2004	15	5	2004	CPY	-999	2110	10138	0.8	-0.819759
18/05/2004	18	5	2004	CPY	-999	1315	10138	0.9	-1
19/05/2004	19	5	2004	CPY	-999	1688	10138	0.8	-1
22/05/2004	22	5	2004	CPY	2	6623	10138	0.3	-1
28/05/2004	28	5	2004	CPY	22	6586	10138	0.4	-0.905033
31/05/2004	31	5	2004	CPY	3	6435	10138	0.4	-0.881025
3/06/2004	3	6	2004	CPY	-999	5687	10138	0.4	-0.780006
6/06/2004	6	6	2004	CPY	1	2042	10138	0.8	-1
7/06/2004	7	6	2004	CPY	40	5998	10138	0.4	-0.979737
13/06/2004	13	6	2004	CPY	44	7299	10138	0.3	-0.618583
16/06/2004	16	6	2004	CPY	-999	1629	10138	0.8	-0.570736
19/06/2004	19	6	2004	CPY	34	7027	10138	0.3	-0.442213
22/06/2004	22	6	2004	CPY	3	2903	10138	0.7	-0.633532
23/06/2004	23	6	2004	CPY	34	5872	10138	0.4	-0.703761
26/06/2004	26	6	2004	CPY	122	9149	10138	0.1	-0.496109
29/06/2004	29	6	2004	CPY	87	6804	10138	0.3	-0.701457
2/07/2004	2	7	2004	CPY	-999	2861	10138	0.7	-0.589139
5/07/2004	5	7	2004	CPY	10	3952	10138	0.6	-0.572792
8/07/2004	8	7	2004	CPY	42	6205	10138	0.4	-0.588723
11/07/2004	11	7	2004	CPY	-999	289	10138	1	-1
12/07/2004	12	7	2004	CPY	75	8559	10138	0.2	-0.539287
15/07/2004	15	7	2004	CPY	34	8104	10138	0.2	-0.555608
18/07/2004	18	7	2004	CPY	13	7841	10138	0.2	-0.534107
21/07/2004	21	7	2004	CPY	25	7418	10138	0.3	-0.471825
24/07/2004	24	7	2004	CPY	52	4843	10138	0.5	-0.578047
27/07/2004	27	7	2004	CPY	13	3604	10138	0.6	-0.730814
28/07/2004	28	7	2004	CPY	335	9004	10138	0.1	-0.511558
31/07/2004	31	7	2004	CPY	2	8453	10138	0.2	-0.727352
3/08/2004	3	8	2004	CPY	18	8266	10138	0.2	-0.62766
6/08/2004	6	8	2004	CPY	23	7114	10138	0.3	-0.540241
9/08/2004	9	8	2004	CPY	92	7025	10138	0.3	-0.544131
12/08/2004	12	8	2004	CPY	69	7683	10138	0.2	-0.457593
15/08/2004	15	8	2004	CPY	14	2395	10138	0.8	-0.518139
16/08/2004	16	8	2004	CPY	14	9482	10138	0.1	-0.490377
19/08/2004	19	8	2004	CPY	15	8958	10138	0.1	-0.477256
22/08/2004	22	8	2004	CPY	105	8438	10138	0.2	-0.534456
25/08/2004	25	8	2004	CPY	85	7339	10138	0.3	-0.71804
28/08/2004	28	8	2004	CPY	10	6935	10138	0.3	-0.730592
31/08/2004	31	8	2004	CPY	1	4463	10138	0.6	-1
1/09/2004	1	9	2004	CPY	-999	9087	10138	0.1	-1
4/09/2004	4	9	2004	CPY	42	6997	10138	0.3	-1
7/09/2004	7	9	2004	CPY	19	4777	10138	0.5	-1
10/09/2004	10	9	2004	CPY	14	4105	10138	0.6	-1
13/09/2004	13	9	2004	CPY	7	6274	10138	0.4	-1
16/09/2004	16	9	2004	CPY	-999	6869	10138	0.3	-0.864044
19/09/2004	19	9	2004	CPY	3	1809	10138	0.8	-1
20/09/2004	20	9	2004	CPY	77	9122	10138	0.1	-0.690375
23/09/2004	23	9	2004	CPY	174	8992	10138	0.1	-0.652803
26/09/2004	26	9	2004	CPY	48	8473	10138	0.2	-0.831824
29/09/2004	29	9	2004	CPY	-999	6086	10138	0.4	-0.762751
2/10/2004	2	10	2004	CPY	7	5827	10138	0.4	-0.660978
5/10/2004	5	10	2004	CPY	3	1484	10138	0.9	-1
6/10/2004	6	10	2004	CPY	72	8714	10138	0.1	-0.732797
9/10/2004	9	10	2004	CPY	105	8626	10138	0.1	-0.675319
12/10/2004	12	10	2004	CPY	9	7741	10138	0.2	-1
15/10/2004	15	10	2004	CPY	-999	429	10138	1	-1
18/10/2004	18	10	2004	CPY	8	3131	10138	0.7	-0.846363
21/10/2004	21	10	2004	CPY	60	6324	10138	0.4	-0.94306
24/10/2004	24	10	2004	CPY	-999	631	10138	0.9	-0.987931
25/10/2004	25	10	2004	CPY	11	6696	10138	0.3	-1
28/10/2004	28	10	2004	CPY	1	8977	10138	0.1	-0.661963
31/10/2004	31	10	2004	CPY	-999	7262	10138	0.3	-1
3/11/2004	3	11	2004	CPY	7	2178	10138	0.8	-0.882497
6/11/2004	6	11	2004	CPY	17	4420	10138	0.6	-0.908363
9/11/2004	9	11	2004	CPY	1	390	10138	1	-0.856308
13/11/2004	13	11	2004	CPY	1	9022	10138	0.1	-0.716731
16/11/2004	16	11	2004	CPY	-999	5959	10138	0.4	-1
19/11/2004	19	11	2004	CPY	8	1787	10138	0.8	-1
22/11/2004	22	11	2004	CPY	1	1823	10138	0.8	-0.880491
25/11/2004	25	11	2004	CPY	-999	4459	10138	0.6	-0.781754
28/11/2004	28	11	2004	CPY	-999	158	10138	1	-0.987346
29/11/2004	29	11	2004	CPY	2	9048	10138	0.1	-0.76073
2/12/2004	2	12	2004	CPY	30	8975	10138	0.1	-0.597604
5/12/2004	5	12	2004	CPY	33	5917	10138	0.4	-1
8/12/2004	8	12	2004	CPY	8	2408	10138	0.8	-1
11/12/2004	11	12	2004	CPY	-999	5445	10138	0.5	-0.837804
14/12/2004	14	12	2004	CPY	-999	279	10138	1	-0.842447
15/12/2004	15	12	2004	CPY	15	8091	10138	0.2	-1
18/12/2004	18	12	2004	CPY	87	8688	10138	0.1	-0.92004
21/12/2004	21	12	2004	CPY	2	5508	10138	0.5	-1
24/12/2004	24	12	2004	CPY	-999	871	10138	0.9	-1
27/12/2004	27	12	2004	CPY	1	2677	10138	0.7	-1
30/12/2004	30	12	2004	CPY	-999	1384	10138	0.9	-0.844649
2/01/2005	2	1	2005	CPY	-999	4	10138	1	-0.864978
3/01/2005	3	1	2005	CPY	1	1648	10138	0.8	-1
6/01/2005	6	1	2005	CPY	9	4851	10138	0.5	-1
9/01/2005	9	1	2005	CPY	4	4483	10138	0.6	-1
12/01/2005	12	1	2005	CPY	1	1576	10138	0.8	-0.995725
15/01/2005	15	1	2005	CPY	12	4102	10138	0.6	-0.82276
18/01/2005	18	1	2005	CPY	-999	156	10138	1	-1
19/01/2005	19	1	2005	CPY	-999	-999	10138	-999	-999
22/01/2005	22	1	2005	CPY	-999	1312	10138	0.9	-1
31/01/2005	31	1	2005	CPY	4	1484	10138	0.9	-1
3/02/2005	3	2	2005	CPY	4	6599	10138	0.3	-0.793401
10/02/2005	10	2	2005	CPY	1	6452	10138	0.4	-1
13/02/2005	13	2	2005	CPY	12	3396	10138	0.7	-0.845353
16/02/2005	16	2	2005	CPY	7	2592	10138	0.7	-1
19/02/2005	19	2	2005	CPY	-999	4533	10138	0.6	-0.93889
22/02/2005	22	2	2005	CPY	-999	415	10138	1	-0.918299
23/02/2005	23	2	2005	CPY	-999	5078	10138	0.5	-1
26/02/2005	26	2	2005	CPY	-999	8717	10138	0.1	-0.707801
1/03/2005	1	3	2005	CPY	-999	5883	10138	0.4	-0.948234
4/03/2005	4	3	2005	CPY	-999	606	10138	0.9	-0.923084
7/03/2005	7	3	2005	CPY	1	2511	10138	0.8	-0.964081
10/03/2005	10	3	2005	CPY	-999	2711	10138	0.7	-1
13/03/2005	13	3	2005	CPY	-999	19	10138	1	-0.332749
14/03/2005	14	3	2005	CPY	-999	1321	10138	0.9	-1
17/03/2005	17	3	2005	CPY	18	6208	10138	0.4	-1
20/03/2005	20	3	2005	CPY	3	6187	10138	0.4	-0.795835
23/03/2005	23	3	2005	CPY	3	4976	10138	0.5	-1
26/03/2005	26	3	2005	CPY	11	5030	10138	0.5	-0.659626
29/03/2005	29	3	2005	CPY	-999	2894	10138	0.7	-1
30/03/2005	30	3	2005	CPY	-999	5929	10138	0.4	-0.768612
2/04/2005	2	4	2005	CPY	1	5733	10138	0.4	-0.983133
5/04/2005	5	4	2005	CPY	1	5280	10138	0.5	-0.711774
8/04/2005	8	4	2005	CPY	4	6389	10138	0.4	-0.888777
11/04/2005	11	4	2005	CPY	-999	1498	10138	0.9	-0.93853
14/04/2005	14	4	2005	CPY	1	3330	10138	0.7	-0.824279
17/04/2005	17	4	2005	CPY	6	2088	10138	0.8	-1
18/04/2005	18	4	2005	CPY	11	9118	10138	0.1	-0.565365
21/04/2005	21	4	2005	CPY	3	7555	10138	0.3	-0.597058
24/04/2005	24	4	2005	CPY	-999	6885	10138	0.3	-0.99416
27/04/2005	27	4	2005	CPY	-999	5779	10138	0.4	-0.791045
30/04/2005	30	4	2005	CPY	45	6004	10138	0.4	-0.636901
3/05/2005	3	5	2005	CPY	2	3535	10138	0.7	-0.810664
4/05/2005	4	5	2005	CPY	4	8610	10138	0.2	-0.598809
7/05/2005	7	5	2005	CPY	-999	5321	10138	0.5	-0.97671
10/05/2005	10	5	2005	CPY	1	6767	10138	0.3	-0.779777
13/05/2005	13	5	2005	CPY	164	7770	10138	0.2	-0.425193
16/05/2005	16	5	2005	CPY	191	7364	10138	0.3	-0.392198
19/05/2005	19	5	2005	CPY	48	7708	10138	0.2	-0.538491
23/05/2005	23	5	2005	CPY	5	9358	10138	0.1	-0.522947
26/05/2005	26	5	2005	CPY	2	7030	10138	0.3	-0.605881
29/05/2005	29	5	2005	CPY	21	6496	10138	0.4	-0.764998
1/06/2005	1	6	2005	CPY	38	6232	10138	0.4	-0.610967
4/06/2005	4	6	2005	CPY	-999	1112	10138	0.9	-1
7/06/2005	7	6	2005	CPY	1	4233	10138	0.6	-0.564278
8/06/2005	8	6	2005	CPY	8	8918	10138	0.1	-0.417712
11/06/2005	11	6	2005	CPY	81	8766	10138	0.1	-0.427192
14/06/2005	14	6	2005	CPY	105	7905	10138	0.2	-0.45614
17/06/2005	17	6	2005	CPY	82	7702	10138	0.2	-0.526781
20/06/2005	20	6	2005	CPY	47	6905	10138	0.3	-0.64213
23/06/2005	23	6	2005	CPY	-999	1224	10138	0.9	-0.983113
26/06/2005	26	6	2005	CPY	-999	56	10138	1	-0.804177
27/06/2005	27	6	2005	CPY	14	6378	10138	0.4	-0.715194
3/07/2005	3	7	2005	CPY	5	4898	10138	0.5	-0.567191
6/07/2005	6	7	2005	CPY	-999	3622	10138	0.6	-0.953326
9/07/2005	9	7	2005	CPY	5	6087	10138	0.4	-0.56306
12/07/2005	12	7	2005	CPY	8	4512	10138	0.6	-0.532965
13/07/2005	13	7	2005	CPY	124	9732	10138	0	-0.506512
16/07/2005	16	7	2005	CPY	195	9142	10138	0.1	-0.475121
19/07/2005	19	7	2005	CPY	1	2118	10138	0.8	-1
22/07/2005	22	7	2005	CPY	-999	5316	10138	0.5	-0.817057
25/07/2005	25	7	2005	CPY	7	3136	10138	0.7	-0.694296
28/07/2005	28	7	2005	CPY	72	7248	10138	0.3	-0.517068
31/07/2005	31	7	2005	CPY	-999	313	10138	1	-1
1/08/2005	1	8	2005	CPY	-999	112	10138	1	-0.847411
4/08/2005	4	8	2005	CPY	-999	4341	10138	0.6	-0.8336
7/08/2005	7	8	2005	CPY	4	7776	10138	0.2	-0.542221
10/08/2005	10	8	2005	CPY	21	7214	10138	0.3	-0.462671
13/08/2005	13	8	2005	CPY	74	6310	10138	0.4	-0.650144
16/08/2005	16	8	2005	CPY	24	4574	10138	0.5	-0.772085
17/08/2005	17	8	2005	CPY	43	9512	10138	0.1	-0.64639
20/08/2005	20	8	2005	CPY	6	5712	10138	0.4	-0.990468
23/08/2005	23	8	2005	CPY	21	8831	10138	0.1	-0.712155
26/08/2005	26	8	2005	CPY	58	6498	10138	0.4	-0.570463
29/08/2005	29	8	2005	CPY	21	3165	10138	0.7	-0.65146
1/09/2005	1	9	2005	CPY	15	7660	10138	0.2	-0.764717
5/09/2005	5	9	2005	CPY	65	9422	10138	0.1	-0.528971
8/09/2005	8	9	2005	CPY	17	8820	10138	0.1	-0.588241
11/09/2005	11	9	2005	CPY	331	8454	10138	0.2	-0.61518
14/09/2005	14	9	2005	CPY	140	7319	10138	0.3	-0.563513
17/09/2005	17	9	2005	CPY	2	5242	10138	0.5	-0.96909
20/09/2005	20	9	2005	CPY	-999	-999	10138	-999	-999
21/09/2005	21	9	2005	CPY	10	5380	10138	0.5	-1
24/09/2005	24	9	2005	CPY	50	8231	10138	0.2	-1
27/09/2005	27	9	2005	CPY	193	8620	10138	0.1	-0.529554
30/09/2005	30	9	2005	CPY	72	7775	10138	0.2	-0.456649
3/10/2005	3	10	2005	CPY	5	4294	10138	0.6	-0.682801
6/10/2005	6	10	2005	CPY	-999	2511	10138	0.8	-0.246542
9/10/2005	9	10	2005	CPY	8	2176	10138	0.8	-0.994277
10/10/2005	10	10	2005	CPY	90	7282	10138	0.3	-0.86314
13/10/2005	13	10	2005	CPY	83	6098	10138	0.4	-1
16/10/2005	16	10	2005	CPY	-999	3010	10138	0.7	-1
19/10/2005	19	10	2005	CPY	-999	1576	10138	0.8	-1
22/10/2005	22	10	2005	CPY	28	5857	10138	0.4	-1
25/10/2005	25	10	2005	CPY	21	1060	10138	0.9	-1
26/10/2005	26	10	2005	CPY	93	8930	10138	0.1	-0.927901
29/10/2005	29	10	2005	CPY	37	8497	10138	0.2	-0.815674
1/11/2005	1	11	2005	CPY	-999	8376	10138	0.2	-1
4/11/2005	4	11	2005	CPY	-999	586	10138	0.9	-0.94688
7/11/2005	7	11	2005	CPY	11	1614	10138	0.8	-0.837931
10/11/2005	10	11	2005	CPY	82	7547	10138	0.3	-0.981591
13/11/2005	13	11	2005	CPY	1	343	10138	1	-1
17/11/2005	17	11	2005	CPY	-999	209	10138	1	-0.91595
20/11/2005	20	11	2005	CPY	6	5792	10138	0.4	-1
23/11/2005	23	11	2005	CPY	5	1316	10138	0.9	-0.869808
26/11/2005	26	11	2005	CPY	22	5780	10138	0.4	-0.795597
29/11/2005	29	11	2005	CPY	-999	432	10138	1	-0.90463
30/11/2005	30	11	2005	CPY	-999	6988	10138	0.3	-1
3/12/2005	3	12	2005	CPY	-999	8120	10138	0.2	-1
6/12/2005	6	12	2005	CPY	53	8086	10138	0.2	-0.939312
9/12/2005	9	12	2005	CPY	11	3911	10138	0.6	-0.982795
12/12/2005	12	12	2005	CPY	2	3121	10138	0.7	-0.837169
15/12/2005	15	12	2005	CPY	1	6600	10138	0.3	-0.910324
18/12/2005	18	12	2005	CPY	-999	215	10138	1	-0.989128
19/12/2005	19	12	2005	CPY	-999	7816	10138	0.2	-1
22/12/2005	22	12	2005	CPY	2	5216	10138	0.5	-0.483639
25/12/2005	25	12	2005	CPY	2	3572	10138	0.6	-1
28/12/2005	28	12	2005	CPY	-999	1206	10138	0.9	-0.925371
3/01/2006	3	1	2006	CPY	-999	15	10138	1	-0.841785
4/01/2006	4	1	2006	CPY	-999	2363	10138	0.8	-1
6/01/2006	6	1	2006	CPY	-999	37	10138	1	-0.853794
7/01/2006	7	1	2006	CPY	58	9262	10138	0.1	-0.83259
9/01/2006	9	1	2006	CPY	-999	-999	10138	-999	-999
10/01/2006	10	1	2006	CPY	-999	8314	10138	0.2	-0.82732
13/01/2006	13	1	2006	CPY	1	2047	10138	0.8	-1
16/01/2006	16	1	2006	CPY	-999	48	10138	1	-0.908493
19/01/2006	19	1	2006	CPY	5	6643	10138	0.3	-0.859577
22/01/2006	22	1	2006	CPY	-999	233	10138	1	-0.956242
23/01/2006	23	1	2006	CPY	-999	4371	10138	0.6	-1
25/01/2006	25	1	2006	CPY	-999	76	10138	1	-1
26/01/2006	26	1	2006	CPY	-999	207	10138	1	-1
29/01/2006	29	1	2006	CPY	-999	705	10138	0.9	-1
1/02/2006	1	2	2006	CPY	-999	1493	10138	0.9	-0.819175
4/02/2006	4	2	2006	CPY	24	1239	10138	0.9	-1
7/02/2006	7	2	2006	CPY	-999	979	10138	0.9	-1
8/02/2006	8	2	2006	CPY	-999	9467	10138	0.1	-0.75115
10/02/2006	10	2	2006	CPY	-999	84	10138	1	-0.922628
11/02/2006	11	2	2006	CPY	1	8499	10138	0.2	-0.744117
13/02/2006	13	2	2006	CPY	-999	-999	10138	-999	-999
14/02/2006	14	2	2006	CPY	-999	3815	10138	0.6	-1
17/02/2006	17	2	2006	CPY	-999	1186	10138	0.9	-1
20/02/2006	20	2	2006	CPY	-999	2646	10138	0.7	-0.954624
23/02/2006	23	2	2006	CPY	-999	4420	10138	0.6	-0.902956
26/02/2006	26	2	2006	CPY	-999	645	10138	0.9	-0.909966
27/02/2006	27	2	2006	CPY	-999	8090	10138	0.2	-0.938426
1/03/2006	1	3	2006	CPY	-999	199	10138	1	-1
2/03/2006	2	3	2006	CPY	-999	6397	10138	0.4	-1
5/03/2006	5	3	2006	CPY	2	2777	10138	0.7	-1
8/03/2006	8	3	2006	CPY	1	2621	10138	0.7	-1
11/03/2006	11	3	2006	CPY	-999	980	10138	0.9	-1
14/03/2006	14	3	2006	CPY	-999	591	10138	0.9	-1
17/03/2006	17	3	2006	CPY	-999	264	10138	1	-1
18/03/2006	18	3	2006	CPY	-999	3241	10138	0.7	-1
20/03/2006	20	3	2006	CPY	-999	-999	10138	-999	-999
21/03/2006	21	3	2006	CPY	18	7698	10138	0.2	-1
24/03/2006	24	3	2006	CPY	1	2416	10138	0.8	-1
27/03/2006	27	3	2006	CPY	-999	980	10138	0.9	-1
30/03/2006	30	3	2006	CPY	-999	2718	10138	0.7	-1
2/04/2006	2	4	2006	CPY	-999	363	10138	1	-1
3/04/2006	3	4	2006	CPY	-999	4059	10138	0.6	-1
5/04/2006	5	4	2006	CPY	-999	318	10138	1	-1
6/04/2006	6	4	2006	CPY	16	8629	10138	0.1	-1
9/04/2006	9	4	2006	CPY	6	6121	10138	0.4	-0.928846
12/04/2006	12	4	2006	CPY	-999	6006	10138	0.4	-0.837452
15/04/2006	15	4	2006	CPY	-999	4412	10138	0.6	-1
18/04/2006	18	4	2006	CPY	-999	738	10138	0.9	-0.987437
21/04/2006	21	4	2006	CPY	-999	61	10138	1	-0.995121
22/04/2006	22	4	2006	CPY	-999	353	10138	1	-1
25/04/2006	25	4	2006	CPY	-999	3385	10138	0.7	-1
28/04/2006	28	4	2006	CPY	-999	3005	10138	0.7	-1
1/05/2006	1	5	2006	CPY	-999	304	10138	1	-1
4/05/2006	4	5	2006	CPY	2	3148	10138	0.7	-1
7/05/2006	7	5	2006	CPY	7	2198	10138	0.8	-1
8/05/2006	8	5	2006	CPY	-999	4198	10138	0.6	-1
10/05/2006	10	5	2006	CPY	-999	64	10138	1	-0.880398
11/05/2006	11	5	2006	CPY	1	3938	10138	0.6	-1
14/05/2006	14	5	2006	CPY	-999	4791	10138	0.5	-0.888995
17/05/2006	17	5	2006	CPY	15	7815	10138	0.2	-0.826904
20/05/2006	20	5	2006	CPY	76	5826	10138	0.4	-1
23/05/2006	23	5	2006	CPY	2	3698	10138	0.6	-0.869355
24/05/2006	24	5	2006	CPY	2	8736	10138	0.1	-0.675096
26/05/2006	26	5	2006	CPY	1	3002	10138	0.7	-1
27/05/2006	27	5	2006	CPY	2	8933	10138	0.1	-0.715358
29/05/2006	29	5	2006	CPY	-999	-999	10138	-999	-999
2/06/2006	2	6	2006	CPY	161	9585	10138	0.1	-0.415169
5/06/2006	5	6	2006	CPY	89	9150	10138	0.1	-0.569181
8/06/2006	8	6	2006	CPY	8	5293	10138	0.5	-0.634307
11/06/2006	11	6	2006	CPY	-999	1389	10138	0.9	-1
12/06/2006	12	6	2006	CPY	-999	2571	10138	0.7	-0.750952
14/06/2006	14	6	2006	CPY	-999	253	10138	1	-1
15/06/2006	15	6	2006	CPY	-999	2881	10138	0.7	-0.987602
18/06/2006	18	6	2006	CPY	15	4606	10138	0.5	-0.628624
21/06/2006	21	6	2006	CPY	99	9496	10138	0.1	-0.50453
24/06/2006	24	6	2006	CPY	-999	4904	10138	0.5	-0.943396
27/06/2006	27	6	2006	CPY	6	6499	10138	0.4	-0.983878
28/06/2006	28	6	2006	CPY	7	8467	10138	0.2	-0.742607
1/07/2006	1	7	2006	CPY	58	8499	10138	0.2	-0.595314
3/07/2006	3	7	2006	CPY	-999	-999	10138	-999	-999
4/07/2006	4	7	2006	CPY	171	9636	10138	0	-0.444653
7/07/2006	7	7	2006	CPY	72	6547	10138	0.4	-0.685582
10/07/2006	10	7	2006	CPY	2	3643	10138	0.6	-1
13/07/2006	13	7	2006	CPY	-999	4844	10138	0.5	-1
16/07/2006	16	7	2006	CPY	56	3813	10138	0.6	-1
17/07/2006	17	7	2006	CPY	41	5138	10138	0.5	-0.89175
19/07/2006	19	7	2006	CPY	-999	120	10138	1	-1
20/07/2006	20	7	2006	CPY	40	6535	10138	0.4	-0.473193
23/07/2006	23	7	2006	CPY	8	9189	10138	0.1	-0.679264
26/07/2006	26	7	2006	CPY	29	9916	10138	0	-0.47397
29/07/2006	29	7	2006	CPY	13	6976	10138	0.3	-0.555331
1/08/2006	1	8	2006	CPY	107	7671	10138	0.2	-0.551229
2/08/2006	2	8	2006	CPY	157	9592	10138	0.1	-0.508946
4/08/2006	4	8	2006	CPY	78	3100	10138	0.7	-0.751204
5/08/2006	5	8	2006	CPY	222	9687	10138	0	-0.418456
7/08/2006	7	8	2006	CPY	-999	-999	10138	-999	-999
8/08/2006	8	8	2006	CPY	1	6224	10138	0.4	-0.678663
11/08/2006	11	8	2006	CPY	-999	5652	10138	0.4	-0.639433
14/08/2006	14	8	2006	CPY	21	5303	10138	0.5	-0.675036
17/08/2006	17	8	2006	CPY	116	6951	10138	0.3	-0.593602
20/08/2006	20	8	2006	CPY	18	5380	10138	0.5	-1
21/08/2006	21	8	2006	CPY	8	7657	10138	0.2	-0.60385
23/08/2006	23	8	2006	CPY	-999	1083	10138	0.9	-1
24/08/2006	24	8	2006	CPY	3	8394	10138	0.2	-0.540122
27/08/2006	27	8	2006	CPY	31	9662	10138	0	-0.59029
30/08/2006	30	8	2006	CPY	129	9871	10138	0	-0.530566
2/09/2006	2	9	2006	CPY	139	9144	10138	0.1	-0.547869
5/09/2006	5	9	2006	CPY	13	3321	10138	0.7	-1
6/09/2006	6	9	2006	CPY	1	6638	10138	0.3	-1
11/09/2006	11	9	2006	CPY	-999	-999	10138	-999	-999
12/09/2006	12	9	2006	CPY	79	9343	10138	0.1	-0.783485
15/09/2006	15	9	2006	CPY	79	8166	10138	0.2	-0.968931
18/09/2006	18	9	2006	CPY	24	7002	10138	0.3	-0.808826
21/09/2006	21	9	2006	CPY	2	6848	10138	0.3	-0.67975
24/09/2006	24	9	2006	CPY	2	2221	10138	0.8	-1
25/09/2006	25	9	2006	CPY	57	9471	10138	0.1	-0.578219
1/10/2006	1	10	2006	CPY	-999	-999	10138	-999	-999
4/10/2006	4	10	2006	CPY	54	7745	10138	0.2	-0.846409
7/10/2006	7	10	2006	CPY	6	5986	10138	0.4	-0.866187
10/10/2006	10	10	2006	CPY	-999	3549	10138	0.6	-1
11/10/2006	11	10	2006	CPY	24	8679	10138	0.1	-1
13/10/2006	13	10	2006	CPY	40	849	10138	0.9	-1
14/10/2006	14	10	2006	CPY	130	8975	10138	0.1	-0.982749
16/10/2006	16	10	2006	CPY	-999	-999	10138	-999	-999
17/10/2006	17	10	2006	CPY	89	9937	10138	0	-0.904415
20/10/2006	20	10	2006	CPY	3	7335	10138	0.3	-0.540349
23/10/2006	23	10	2006	CPY	-999	5106	10138	0.5	-0.736279
26/10/2006	26	10	2006	CPY	-999	4685	10138	0.5	-1
29/10/2006	29	10	2006	CPY	131	1898	10138	0.8	-1
1/11/2006	1	11	2006	CPY	3	405	10138	1	-1
2/11/2006	2	11	2006	CPY	266	9190	10138	0.1	-0.472509
5/11/2006	5	11	2006	CPY	34	6387	10138	0.4	-0.862164
8/11/2006	8	11	2006	CPY	-999	2907	10138	0.7	-0.691599
11/11/2006	11	11	2006	CPY	61	5487	10138	0.5	-0.996687
14/11/2006	14	11	2006	CPY	8	1312	10138	0.9	-1
15/11/2006	15	11	2006	CPY	105	9816	10138	0	-0.930339
17/11/2006	17	11	2006	CPY	-999	389	10138	1	-1
18/11/2006	18	11	2006	CPY	-999	6797	10138	0.3	-1
20/11/2006	20	11	2006	CPY	-999	-999	10138	-999	-999
21/11/2006	21	11	2006	CPY	3	9197	10138	0.1	-1
24/11/2006	24	11	2006	CPY	-999	6962	10138	0.3	-1
27/11/2006	27	11	2006	CPY	56	3567	10138	0.6	-0.862563
30/11/2006	30	11	2006	CPY	119	6357	10138	0.4	-0.767785
3/12/2006	3	12	2006	CPY	-999	583	10138	0.9	-0.874543
4/12/2006	4	12	2006	CPY	-999	7843	10138	0.2	-1
6/12/2006	6	12	2006	CPY	-999	89	10138	1	-1
7/12/2006	7	12	2006	CPY	13	7849	10138	0.2	-1
10/12/2006	10	12	2006	CPY	107	7156	10138	0.3	-0.871304
16/12/2006	16	12	2006	CPY	4	5755	10138	0.4	-0.766198
19/12/2006	19	12	2006	CPY	-999	2098	10138	0.8	-0.89224
20/12/2006	20	12	2006	CPY	5	9506	10138	0.1	-0.782527
22/12/2006	22	12	2006	CPY	-999	413	10138	1	-1
23/12/2006	23	12	2006	CPY	-999	6198	10138	0.4	-1
25/12/2006	25	12	2006	CPY	-999	-999	10138	-999	-999
26/12/2006	26	12	2006	CPY	36	2981	10138	0.7	-1
29/12/2006	29	12	2006	CPY	15	3141	10138	0.7	-1
1/01/2007	1	1	2007	CPY	-999	2026	10138	0.8	-1
4/01/2007	4	1	2007	CPY	-999	5301	10138	0.5	-0.826943
7/01/2007	7	1	2007	CPY	-999	161	10138	1	-0.894848
8/01/2007	8	1	2007	CPY	9	8356	10138	0.2	-1
10/01/2007	10	1	2007	CPY	-999	156	10138	1	-1
11/01/2007	11	1	2007	CPY	22	7904	10138	0.2	-1
14/01/2007	14	1	2007	CPY	7	6290	10138	0.4	-1
17/01/2007	17	1	2007	CPY	-999	2132	10138	0.8	-1
20/01/2007	20	1	2007	CPY	-999	1543	10138	0.8	-1
23/01/2007	23	1	2007	CPY	-999	214	10138	1	-0.794133
24/01/2007	24	1	2007	CPY	46	6940	10138	0.3	-1
26/01/2007	26	1	2007	CPY	2	207	10138	1	-1
27/01/2007	27	1	2007	CPY	2	4578	10138	0.5	-1
30/01/2007	30	1	2007	CPY	-999	3	10138	1	-1
2/02/2007	2	2	2007	CPY	-999	1662	10138	0.8	-1
5/02/2007	5	2	2007	CPY	-999	858	10138	0.9	-1
8/02/2007	8	2	2007	CPY	5	7507	10138	0.3	-0.859565
11/02/2007	11	2	2007	CPY	-999	232	10138	1	-0.991348
12/02/2007	12	2	2007	CPY	-999	7153	10138	0.3	-0.971689
14/02/2007	14	2	2007	CPY	-999	240	10138	1	-1
15/02/2007	15	2	2007	CPY	-999	9318	10138	0.1	-0.616575
18/02/2007	18	2	2007	CPY	-999	2980	10138	0.7	-1
21/02/2007	21	2	2007	CPY	-999	415	10138	1	-0.997639
24/02/2007	24	2	2007	CPY	-999	1518	10138	0.9	-0.982606
27/02/2007	27	2	2007	CPY	-999	44	10138	1	-0.751361
28/02/2007	28	2	2007	CPY	-999	1743	10138	0.8	-1
2/03/2007	2	3	2007	CPY	-999	111	10138	1	-0.878101
3/03/2007	3	3	2007	CPY	4	7398	10138	0.3	-0.785503
6/03/2007	6	3	2007	CPY	1	8764	10138	0.1	-0.529771
9/03/2007	9	3	2007	CPY	-999	1557	10138	0.8	-0.894247
12/03/2007	12	3	2007	CPY	44	6702	10138	0.3	-0.94345
15/03/2007	15	3	2007	CPY	-999	3076	10138	0.7	-0.937369
18/03/2007	18	3	2007	CPY	-999	175	10138	1	-1
19/03/2007	19	3	2007	CPY	-999	3270	10138	0.7	-1
21/03/2007	21	3	2007	CPY	-999	36	10138	1	-1
22/03/2007	22	3	2007	CPY	-999	4098	10138	0.6	-1
25/03/2007	25	3	2007	CPY	63	8248	10138	0.2	-0.544689
28/03/2007	28	3	2007	CPY	1	9408	10138	0.1	-0.643649
31/03/2007	31	3	2007	CPY	3	9725	10138	0	-0.950514
3/04/2007	3	4	2007	CPY	-999	2056	10138	0.8	-1
4/04/2007	4	4	2007	CPY	-999	4890	10138	0.5	-0.962878
6/04/2007	6	4	2007	CPY	-999	517	10138	0.9	-1
7/04/2007	7	4	2007	CPY	-999	4798	10138	0.5	-1
10/04/2007	10	4	2007	CPY	-999	3090	10138	0.7	-1
13/04/2007	13	4	2007	CPY	-999	1734	10138	0.8	-1
16/04/2007	16	4	2007	CPY	3	4861	10138	0.5	-0.790378
19/04/2007	19	4	2007	CPY	2	7430	10138	0.3	-0.618676
22/04/2007	22	4	2007	CPY	60	5647	10138	0.4	-1
23/04/2007	23	4	2007	CPY	101	9408	10138	0.1	-0.588249
25/04/2007	25	4	2007	CPY	-999	1237	10138	0.9	-1
26/04/2007	26	4	2007	CPY	21	9224	10138	0.1	-0.668879
29/04/2007	29	4	2007	CPY	1	7529	10138	0.3	-0.902279
2/05/2007	2	5	2007	CPY	-999	5630	10138	0.4	-0.596817
5/05/2007	5	5	2007	CPY	8	7920	10138	0.2	-0.493722
8/05/2007	8	5	2007	CPY	12	2475	10138	0.8	-1
9/05/2007	9	5	2007	CPY	39	8648	10138	0.1	-0.816439
11/05/2007	11	5	2007	CPY	36	2571	10138	0.7	-1
12/05/2007	12	5	2007	CPY	1	4498	10138	0.6	-1
14/05/2007	14	5	2007	CPY	-999	-999	10138	-999	-999
15/05/2007	15	5	2007	CPY	2	7220	10138	0.3	-0.916262
18/05/2007	18	5	2007	CPY	6	9628	10138	0.1	-0.530618
21/05/2007	21	5	2007	CPY	3	707	10138	0.9	-0.994247
24/05/2007	24	5	2007	CPY	30	6645	10138	0.3	-1
27/05/2007	27	5	2007	CPY	6	3148	10138	0.7	-1
28/05/2007	28	5	2007	CPY	11	7360	10138	0.3	-0.68532
30/05/2007	30	5	2007	CPY	-999	735	10138	0.9	-1
31/05/2007	31	5	2007	CPY	2	8677	10138	0.1	-0.774047
3/06/2007	3	6	2007	CPY	17	7374	10138	0.3	-0.850212
6/06/2007	6	6	2007	CPY	22	6105	10138	0.4	-0.76327
9/06/2007	9	6	2007	CPY	113	8440	10138	0.2	-0.580167
12/06/2007	12	6	2007	CPY	7	3419	10138	0.7	-0.82749
13/06/2007	13	6	2007	CPY	-999	2834	10138	0.7	-1
15/06/2007	15	6	2007	CPY	-999	675	10138	0.9	-1
16/06/2007	16	6	2007	CPY	-999	7460	10138	0.3	-1
18/06/2007	18	6	2007	CPY	-999	-999	10138	-999	-999
19/06/2007	19	6	2007	CPY	-999	212	10138	1	-1
22/06/2007	22	6	2007	CPY	13	1918	10138	0.8	-1
25/06/2007	25	6	2007	CPY	1	1122	10138	0.9	-1
28/06/2007	28	6	2007	CPY	30	7733	10138	0.2	-0.431282
1/07/2007	1	7	2007	CPY	10	5770	10138	0.4	-0.609695
2/07/2007	2	7	2007	CPY	15	9461	10138	0.1	-0.443177
4/07/2007	4	7	2007	CPY	32	1067	10138	0.9	-0.692222
5/07/2007	5	7	2007	CPY	90	4332	10138	0.6	-0.277531
8/07/2007	8	7	2007	CPY	311	9955	10138	0	-0.39933
11/07/2007	11	7	2007	CPY	104	7784	10138	0.2	-0.463681
14/07/2007	14	7	2007	CPY	6	7796	10138	0.2	-0.547609
17/07/2007	17	7	2007	CPY	-999	2350	10138	0.8	-1
18/07/2007	18	7	2007	CPY	2	4189	10138	0.6	-0.734078
20/07/2007	20	7	2007	CPY	50	2929	10138	0.7	-0.970357
21/07/2007	21	7	2007	CPY	102	7822	10138	0.2	-0.463107
23/07/2007	23	7	2007	CPY	-999	-999	10138	-999	-999
24/07/2007	24	7	2007	CPY	72	8134	10138	0.2	-0.668368
27/07/2007	27	7	2007	CPY	102	9766	10138	0	-0.404731
30/07/2007	30	7	2007	CPY	10	9939	10138	0	-0.45375
2/08/2007	2	8	2007	CPY	25	8574	10138	0.2	-0.575586
5/08/2007	5	8	2007	CPY	75	5287	10138	0.5	-1
6/08/2007	6	8	2007	CPY	153	8423	10138	0.2	-0.549808
8/08/2007	8	8	2007	CPY	1	606	10138	0.9	-1
9/08/2007	9	8	2007	CPY	2	2249	10138	0.8	-1
12/08/2007	12	8	2007	CPY	3	8283	10138	0.2	-0.654591
15/08/2007	15	8	2007	CPY	-999	1103	10138	0.9	-1
18/08/2007	18	8	2007	CPY	-999	325	10138	1	-1
21/08/2007	21	8	2007	CPY	11	2410	10138	0.8	-0.632848
22/08/2007	22	8	2007	CPY	48	4207	10138	0.6	-0.990281
24/08/2007	24	8	2007	CPY	57	3030	10138	0.7	-0.992919
25/08/2007	25	8	2007	CPY	114	9900	10138	0	-0.552925
27/08/2007	27	8	2007	CPY	-999	-999	10138	-999	-999
28/08/2007	28	8	2007	CPY	1	8857	10138	0.1	-0.705219
31/08/2007	31	8	2007	CPY	-999	5718	10138	0.4	-1
3/09/2007	3	9	2007	CPY	21	5871	10138	0.4	-0.845489
6/09/2007	6	9	2007	CPY	124	8962	10138	0.1	-0.564036
9/09/2007	9	9	2007	CPY	14	5887	10138	0.4	-1
10/09/2007	10	9	2007	CPY	-999	9922	10138	0	-0.516801
12/09/2007	12	9	2007	CPY	-999	1370	10138	0.9	-1
13/09/2007	13	9	2007	CPY	7	9967	10138	0	-0.431581
16/09/2007	16	9	2007	CPY	11	5553	10138	0.5	-0.50646
19/09/2007	19	9	2007	CPY	52	7753	10138	0.2	-0.784553
22/09/2007	22	9	2007	CPY	114	8730	10138	0.1	-0.713384
28/09/2007	28	9	2007	CPY	-999	3037	10138	0.7	-1
29/09/2007	29	9	2007	CPY	24	8239	10138	0.2	-1
1/10/2007	1	10	2007	CPY	-999	-999	10138	-999	-999
2/10/2007	2	10	2007	CPY	16	1276	10138	0.9	-1
5/10/2007	5	10	2007	CPY	89	6837	10138	0.3	-0.782927
8/10/2007	8	10	2007	CPY	6	5333	10138	0.5	-1
11/10/2007	11	10	2007	CPY	-999	7101	10138	0.3	-0.873699
14/10/2007	14	10	2007	CPY	-999	684	10138	0.9	-0.966092
15/10/2007	15	10	2007	CPY	-999	6329	10138	0.4	-0.982338
18/10/2007	18	10	2007	CPY	80	9260	10138	0.1	-0.742657
21/10/2007	21	10	2007	CPY	34	3914	10138	0.6	-1
24/10/2007	24	10	2007	CPY	-999	3110	10138	0.7	-1
27/10/2007	27	10	2007	CPY	-999	5304	10138	0.5	-0.92667
31/10/2007	31	10	2007	CPY	78	6687	10138	0.3	-1
2/11/2007	2	11	2007	CPY	4	741	10138	0.9	-1
3/11/2007	3	11	2007	CPY	158	9346	10138	0.1	-0.789434
5/11/2007	5	11	2007	CPY	-999	-999	10138	-999	-999
6/11/2007	6	11	2007	CPY	27	8527	10138	0.2	-1
9/11/2007	9	11	2007	CPY	-999	3235	10138	0.7	-1
12/11/2007	12	11	2007	CPY	-999	1730	10138	0.8	-1
15/11/2007	15	11	2007	CPY	-999	1488	10138	0.9	-0.812439
18/11/2007	18	11	2007	CPY	1	344	10138	1	-0.819806
21/11/2007	21	11	2007	CPY	-999	135	10138	1	-1
22/11/2007	22	11	2007	CPY	1	6901	10138	0.3	-0.969155
25/11/2007	25	11	2007	CPY	-999	7022	10138	0.3	-1
28/11/2007	28	11	2007	CPY	21	2831	10138	0.7	-1
1/12/2007	1	12	2007	CPY	59	5937	10138	0.4	-0.90285
5/12/2007	5	12	2007	CPY	1	8113	10138	0.2	-1
7/12/2007	7	12	2007	CPY	-999	706	10138	0.9	-0.908518
8/12/2007	8	12	2007	CPY	-999	9412	10138	0.1	-0.797513
10/12/2007	10	12	2007	CPY	-999	-999	10138	-999	-999
11/12/2007	11	12	2007	CPY	-999	4679	10138	0.5	-0.937253
14/12/2007	14	12	2007	CPY	10	5791	10138	0.4	-0.955912
17/12/2007	17	12	2007	CPY	30	2325	10138	0.8	-1
20/12/2007	20	12	2007	CPY	-999	5344	10138	0.5	-0.937742
23/12/2007	23	12	2007	CPY	-999	775	10138	0.9	-0.973059
24/12/2007	24	12	2007	CPY	-999	5798	10138	0.4	-1
26/12/2007	26	12	2007	CPY	-999	37	10138	1	-0.955915
27/12/2007	27	12	2007	CPY	19	4964	10138	0.5	-1
30/12/2007	30	12	2007	CPY	35	2801	10138	0.7	-1
2/01/2008	2	1	2008	CPY	-999	369	10138	1	-0.927306
5/01/2008	5	1	2008	CPY	-999	630	10138	0.9	-0.903858
8/01/2008	8	1	2008	CPY	-999	-999	10138	-999	-999
9/01/2008	9	1	2008	CPY	-999	98	10138	1	-0.992572
11/01/2008	11	1	2008	CPY	-999	349	10138	1	-0.912852
12/01/2008	12	1	2008	CPY	-999	4271	10138	0.6	-1
15/01/2008	15	1	2008	CPY	7	5189	10138	0.5	-1
18/01/2008	18	1	2008	CPY	1	3524	10138	0.7	-1
21/01/2008	21	1	2008	CPY	-999	996	10138	0.9	-1
24/01/2008	24	1	2008	CPY	-999	4974	10138	0.5	-0.902128
27/01/2008	27	1	2008	CPY	-999	127	10138	1	-0.838335
28/01/2008	28	1	2008	CPY	8	8674	10138	0.1	-0.941018
30/01/2008	30	1	2008	CPY	-999	35	10138	1	-1
31/01/2008	31	1	2008	CPY	3	6463	10138	0.4	-0.927862
3/02/2008	3	2	2008	CPY	-999	8301	10138	0.2	-0.920683
6/02/2008	6	2	2008	CPY	-999	4952	10138	0.5	-1
9/02/2008	9	2	2008	CPY	-999	229	10138	1	-0.776882
12/02/2008	12	2	2008	CPY	-999	260	10138	1	-0.884886
13/02/2008	13	2	2008	CPY	2	3726	10138	0.6	-1
15/02/2008	15	2	2008	CPY	-999	3	10138	1	-1
16/02/2008	16	2	2008	CPY	-999	2097	10138	0.8	-1
19/02/2008	19	2	2008	CPY	-999	5605	10138	0.4	-1
22/02/2008	22	2	2008	CPY	-999	61	10138	1	-1
25/02/2008	25	2	2008	CPY	-999	1713	10138	0.8	-1
28/02/2008	28	2	2008	CPY	-999	3502	10138	0.7	-0.982124
2/03/2008	2	3	2008	CPY	-999	172	10138	1	-0.957002
3/03/2008	3	3	2008	CPY	-999	1442	10138	0.9	-1
6/03/2008	6	3	2008	CPY	-999	3848	10138	0.6	-1
9/03/2008	9	3	2008	CPY	-999	1022	10138	0.9	-1
12/03/2008	12	3	2008	CPY	-999	2366	10138	0.8	-1
15/03/2008	15	3	2008	CPY	3	4195	10138	0.6	-0.920616
18/03/2008	18	3	2008	CPY	-999	992	10138	0.9	-1
19/03/2008	19	3	2008	CPY	1	4911	10138	0.5	-1
21/03/2008	21	3	2008	CPY	-999	180	10138	1	-1
22/03/2008	22	3	2008	CPY	-999	6661	10138	0.3	-1
24/03/2008	24	3	2008	CPY	-999	-999	10138	-999	-999
25/03/2008	25	3	2008	CPY	-999	5615	10138	0.4	-0.750043
28/03/2008	28	3	2008	CPY	74	9549	10138	0.1	-0.526831
31/03/2008	31	3	2008	CPY	26	4857	10138	0.5	-1
3/04/2008	3	4	2008	CPY	1	5790	10138	0.4	-0.715519
6/04/2008	6	4	2008	CPY	-999	4407	10138	0.6	-1
7/04/2008	7	4	2008	CPY	2	8201	10138	0.2	-0.917738
9/04/2008	9	4	2008	CPY	-999	661	10138	0.9	-1
10/04/2008	10	4	2008	CPY	65	9678	10138	0	-0.548392
13/04/2008	13	4	2008	CPY	11	5270	10138	0.5	-0.75181
16/04/2008	16	4	2008	CPY	1	6938	10138	0.3	-0.710566
19/04/2008	19	4	2008	CPY	2	9409	10138	0.1	-0.560163
22/04/2008	22	4	2008	CPY	1	7484	10138	0.3	-0.728313
23/04/2008	23	4	2008	CPY	1	8349	10138	0.2	-0.606139
25/04/2008	25	4	2008	CPY	10	2346	10138	0.8	-1
26/04/2008	26	4	2008	CPY	62	9474	10138	0.1	-0.526797
28/04/2008	28	4	2008	CPY	-999	-999	10138	-999	-999
29/04/2008	29	4	2008	CPY	100	8936	10138	0.1	-0.521341
2/05/2008	2	5	2008	CPY	11	8336	10138	0.2	-0.763256
5/05/2008	5	5	2008	CPY	-999	8912	10138	0.1	-0.714168
8/05/2008	8	5	2008	CPY	6	6716	10138	0.3	-0.669114
11/05/2008	11	5	2008	CPY	22	1722	10138	0.8	-1
12/05/2008	12	5	2008	CPY	32	6054	10138	0.4	-0.528244
14/05/2008	14	5	2008	CPY	-999	841	10138	0.9	-1
15/05/2008	15	5	2008	CPY	57	9297	10138	0.1	-0.444731
18/05/2008	18	5	2008	CPY	57	9910	10138	0	-0.414156
21/05/2008	21	5	2008	CPY	65	9865	10138	0	-0.404565
24/05/2008	24	5	2008	CPY	104	8392	10138	0.2	-0.488597
27/05/2008	27	5	2008	CPY	4	1844	10138	0.8	-1
28/05/2008	28	5	2008	CPY	26	7045	10138	0.3	-0.725408
30/05/2008	30	5	2008	CPY	68	2980	10138	0.7	-0.965013
31/05/2008	31	5	2008	CPY	92	7344	10138	0.3	-0.63775
2/06/2008	2	6	2008	CPY	-999	-999	10138	-999	-999
3/06/2008	3	6	2008	CPY	-999	6498	10138	0.4	-0.628701
6/06/2008	6	6	2008	CPY	43	9252	10138	0.1	-0.617946
9/06/2008	9	6	2008	CPY	87	9197	10138	0.1	-0.72137
12/06/2008	12	6	2008	CPY	133	8826	10138	0.1	-0.551838
15/06/2008	15	6	2008	CPY	8	3621	10138	0.6	-1
16/06/2008	16	6	2008	CPY	1	3343	10138	0.7	-0.957099
18/06/2008	18	6	2008	CPY	-999	218	10138	1	-1
19/06/2008	19	6	2008	CPY	21	7077	10138	0.3	-0.544986
22/06/2008	22	6	2008	CPY	16	3657	10138	0.6	-1
25/06/2008	25	6	2008	CPY	66	8234	10138	0.2	-0.449023
28/06/2008	28	6	2008	CPY	74	7171	10138	0.3	-0.514874
1/07/2008	1	7	2008	CPY	57	7581	10138	0.3	-0.512719
2/07/2008	2	7	2008	CPY	3	9490	10138	0.1	-0.489376
4/07/2008	4	7	2008	CPY	-999	2447	10138	0.8	-1
5/07/2008	5	7	2008	CPY	14	8719	10138	0.1	-0.509715
7/07/2008	7	7	2008	CPY	-999	-999	10138	-999	-999
8/07/2008	8	7	2008	CPY	51	3796	10138	0.6	-0.837442
11/07/2008	11	7	2008	CPY	43	5552	10138	0.5	-0.504467
14/07/2008	14	7	2008	CPY	76	8890	10138	0.1	-0.48484
17/07/2008	17	7	2008	CPY	3	6678	10138	0.3	-0.643031
20/07/2008	20	7	2008	CPY	-999	379	10138	1	-1
21/07/2008	21	7	2008	CPY	5	1770	10138	0.8	-1
23/07/2008	23	7	2008	CPY	-999	245	10138	1	-1
24/07/2008	24	7	2008	CPY	17	6774	10138	0.3	-0.701468
27/07/2008	27	7	2008	CPY	324	9757	10138	0	-0.415714
30/07/2008	30	7	2008	CPY	111	9194	10138	0.1	-0.426464
2/08/2008	2	8	2008	CPY	5	5915	10138	0.4	-0.547795
5/08/2008	5	8	2008	CPY	27	6923	10138	0.3	-0.59591
6/08/2008	6	8	2008	CPY	135	9692	10138	0	-0.57316
8/08/2008	8	8	2008	CPY	5	471	10138	1	-1
9/08/2008	9	8	2008	CPY	5	3599	10138	0.6	-0.78398
11/08/2008	11	8	2008	CPY	-999	-999	10138	-999	-999
12/08/2008	12	8	2008	CPY	26	5757	10138	0.4	-0.451053
15/08/2008	15	8	2008	CPY	33	5528	10138	0.5	-0.475575
18/08/2008	18	8	2008	CPY	-999	2694	10138	0.7	-0.613982
21/08/2008	21	8	2008	CPY	-999	2539	10138	0.7	-0.999947
24/08/2008	24	8	2008	CPY	1	174	10138	1	-0.879883
25/08/2008	25	8	2008	CPY	4	2681	10138	0.7	-1
28/08/2008	28	8	2008	CPY	12	5027	10138	0.5	-0.772792
31/08/2008	31	8	2008	CPY	12	3622	10138	0.6	-0.858547
3/09/2008	3	9	2008	CPY	8	7788	10138	0.2	-0.671347
6/09/2008	6	9	2008	CPY	16	5039	10138	0.5	-1
9/09/2008	9	9	2008	CPY	30	5379	10138	0.5	-1
10/09/2008	10	9	2008	CPY	35	7680	10138	0.2	-1
13/09/2008	13	9	2008	CPY	23	9023	10138	0.1	-0.97593
16/09/2008	16	9	2008	CPY	3	6671	10138	0.3	-1
19/09/2008	19	9	2008	CPY	11	9729	10138	0	-0.92914
22/09/2008	22	9	2008	CPY	35	3560	10138	0.6	-1
25/09/2008	25	9	2008	CPY	43	6729	10138	0.3	-0.920287
28/09/2008	28	9	2008	CPY	-999	788	10138	0.9	-1
29/09/2008	29	9	2008	CPY	1	7577	10138	0.3	-1
1/10/2008	1	10	2008	CPY	-999	284	10138	1	-1
2/10/2008	2	10	2008	CPY	-999	7694	10138	0.2	-0.948772
5/10/2008	5	10	2008	CPY	15	2804	10138	0.7	-1
8/10/2008	8	10	2008	CPY	79	7762	10138	0.2	-0.96604
11/10/2008	11	10	2008	CPY	4	4658	10138	0.5	-0.953213
14/10/2008	14	10	2008	CPY	-999	425	10138	1	-0.841255
15/10/2008	15	10	2008	CPY	-999	1559	10138	0.8	-1
17/10/2008	17	10	2008	CPY	-999	730	10138	0.9	-0.92041
18/10/2008	18	10	2008	CPY	-999	7318	10138	0.3	-1
20/10/2008	20	10	2008	CPY	-999	-999	10138	-999	-999
21/10/2008	21	10	2008	CPY	29	2873	10138	0.7	-1
24/10/2008	24	10	2008	CPY	5	2172	10138	0.8	-0.372545
27/10/2008	27	10	2008	CPY	1	5401	10138	0.5	-1
30/10/2008	30	10	2008	CPY	-999	5767	10138	0.4	-0.864969
2/11/2008	2	11	2008	CPY	-999	954	10138	0.9	-1
3/11/2008	3	11	2008	CPY	15	7792	10138	0.2	-0.946514
5/11/2008	5	11	2008	CPY	-999	201	10138	1	-1
6/11/2008	6	11	2008	CPY	127	8302	10138	0.2	-0.705605
9/11/2008	9	11	2008	CPY	5	4290	10138	0.6	-1
12/11/2008	12	11	2008	CPY	-999	2017	10138	0.8	-0.903599
15/11/2008	15	11	2008	CPY	3	4118	10138	0.6	-0.886028
18/11/2008	18	11	2008	CPY	-999	1008	10138	0.9	-0.80712
19/11/2008	19	11	2008	CPY	97	6193	10138	0.4	-1
21/11/2008	21	11	2008	CPY	2	410	10138	1	-0.96029
22/11/2008	22	11	2008	CPY	29	7331	10138	0.3	-1
24/11/2008	24	11	2008	CPY	-999	-999	10138	-999	-999
25/11/2008	25	11	2008	CPY	-999	8067	10138	0.2	-1
28/11/2008	28	11	2008	CPY	-999	3830	10138	0.6	-1
1/12/2008	1	12	2008	CPY	-999	1930	10138	0.8	-1
4/12/2008	4	12	2008	CPY	20	5631	10138	0.4	-0.951991
7/12/2008	7	12	2008	CPY	-999	454	10138	1	-0.873606
8/12/2008	8	12	2008	CPY	34	9361	10138	0.1	-1
10/12/2008	10	12	2008	CPY	-999	212	10138	1	-1
11/12/2008	11	12	2008	CPY	-999	8787	10138	0.1	-0.952897
14/12/2008	14	12	2008	CPY	2	7059	10138	0.3	-1
17/12/2008	17	12	2008	CPY	25	2352	10138	0.8	-0.909819
20/12/2008	20	12	2008	CPY	1	1340	10138	0.9	-0.919232
23/12/2008	23	12	2008	CPY	-999	607	10138	0.9	-1
24/12/2008	24	12	2008	CPY	-999	8073	10138	0.2	-0.98679
26/12/2008	26	12	2008	CPY	-999	-999	10138	-999	-999
27/12/2008	27	12	2008	CPY	-999	1056	10138	0.9	-1
30/12/2008	30	12	2008	CPY	-999	6125	10138	0.4	-1
2/01/2009	2	1	2009	CPY	8	6835	10138	0.3	-1
5/01/2009	5	1	2009	CPY	-999	1520	10138	0.9	-0.72002
8/01/2009	8	1	2009	CPY	-999	4208	10138	0.6	-0.94567
11/01/2009	11	1	2009	CPY	-999	-999	10138	-999	-999
12/01/2009	12	1	2009	CPY	-999	-999	10138	-999	-999
14/01/2009	14	1	2009	CPY	-999	186	10138	1	-1
15/01/2009	15	1	2009	CPY	-999	7252	10138	0.3	-1
18/01/2009	18	1	2009	CPY	-999	793	10138	0.9	-1
21/01/2009	21	1	2009	CPY	-999	3202	10138	0.7	-1
24/01/2009	24	1	2009	CPY	-999	4664	10138	0.5	-1
27/01/2009	27	1	2009	CPY	-999	284	10138	1	-0.962995
28/01/2009	28	1	2009	CPY	2	6556	10138	0.4	-1
30/01/2009	30	1	2009	CPY	-999	28	10138	1	-0.876096
31/01/2009	31	1	2009	CPY	-999	4489	10138	0.6	-1
2/02/2009	2	2	2009	CPY	-999	-999	10138	-999	-999
3/02/2009	3	2	2009	CPY	5	2370	10138	0.8	-1
6/02/2009	6	2	2009	CPY	-999	212	10138	1	-0.944812
9/02/2009	9	2	2009	CPY	-999	1285	10138	0.9	-1
12/02/2009	12	2	2009	CPY	-999	5568	10138	0.5	-0.95082
15/02/2009	15	2	2009	CPY	-999	380	10138	1	-0.99635
16/02/2009	16	2	2009	CPY	1	6537	10138	0.4	-0.95512
18/02/2009	18	2	2009	CPY	-999	7	10138	1	-0.527434
19/02/2009	19	2	2009	CPY	-999	1336	10138	0.9	-1
22/02/2009	22	2	2009	CPY	-999	2671	10138	0.7	-1
25/02/2009	25	2	2009	CPY	-999	2273	10138	0.8	-1
28/02/2009	28	2	2009	CPY	1	4321	10138	0.6	-0.889588
3/03/2009	3	3	2009	CPY	-999	681	10138	0.9	-0.788633
4/03/2009	4	3	2009	CPY	-999	1832	10138	0.8	-1
6/03/2009	6	3	2009	CPY	-999	322	10138	1	-0.968831
7/03/2009	7	3	2009	CPY	2	6120	10138	0.4	-0.876796
10/03/2009	10	3	2009	CPY	2	7688	10138	0.2	-0.835052
13/03/2009	13	3	2009	CPY	-999	3684	10138	0.6	-1
16/03/2009	16	3	2009	CPY	-999	1585	10138	0.8	-1
19/03/2009	19	3	2009	CPY	5	4787	10138	0.5	-0.861206
22/03/2009	22	3	2009	CPY	-999	875	10138	0.9	-1
23/03/2009	23	3	2009	CPY	-999	5085	10138	0.5	-0.917764
25/03/2009	25	3	2009	CPY	-999	169	10138	1	-1
26/03/2009	26	3	2009	CPY	-999	6178	10138	0.4	-0.732183
29/03/2009	29	3	2009	CPY	5	9072	10138	0.1	-0.7167
1/04/2009	1	4	2009	CPY	130	9910	10138	0	-0.526002
4/04/2009	4	4	2009	CPY	42	9871	10138	0	-0.731523
7/04/2009	7	4	2009	CPY	4	3319	10138	0.7	-1
8/04/2009	8	4	2009	CPY	-999	6739	10138	0.3	-1
10/04/2009	10	4	2009	CPY	-999	1736	10138	0.8	-1
11/04/2009	11	4	2009	CPY	-999	7085	10138	0.3	-1
13/04/2009	13	4	2009	CPY	-999	-999	10138	-999	-999
14/04/2009	14	4	2009	CPY	31	4827	10138	0.5	-0.894333
17/04/2009	17	4	2009	CPY	16	7854	10138	0.2	-0.874851
20/04/2009	20	4	2009	CPY	8	6433	10138	0.4	-0.902873
23/04/2009	23	4	2009	CPY	-999	7466	10138	0.3	-0.780409
26/04/2009	26	4	2009	CPY	-999	5783	10138	0.4	-0.967013
27/04/2009	27	4	2009	CPY	-999	8144	10138	0.2	-0.740132
30/04/2009	30	4	2009	CPY	-999	1188	10138	0.9	-1
3/05/2009	3	5	2009	CPY	7	4671	10138	0.5	-0.973243
6/05/2009	6	5	2009	CPY	1	8226	10138	0.2	-0.995151
9/05/2009	9	5	2009	CPY	-999	6730	10138	0.3	-1
12/05/2009	12	5	2009	CPY	-999	2556	10138	0.7	-1
13/05/2009	13	5	2009	CPY	6	5891	10138	0.4	-0.842954
15/05/2009	15	5	2009	CPY	1	953	10138	0.9	-1
16/05/2009	16	5	2009	CPY	16	7667	10138	0.2	-0.722295
18/05/2009	18	5	2009	CPY	-999	-999	10138	-999	-999
19/05/2009	19	5	2009	CPY	25	8562	10138	0.2	-0.665587
22/05/2009	22	5	2009	CPY	128	9977	10138	0	-0.314518
25/05/2009	25	5	2009	CPY	10	9609	10138	0.1	-0.599454
28/05/2009	28	5	2009	CPY	4	5405	10138	0.5	-0.862676
31/05/2009	31	5	2009	CPY	25	2002	10138	0.8	-1
1/06/2009	1	6	2009	CPY	24	6768	10138	0.3	-0.856487
3/06/2009	3	6	2009	CPY	-999	7	10138	1	-1
4/06/2009	4	6	2009	CPY	2	2941	10138	0.7	-1
7/06/2009	7	6	2009	CPY	20	9740	10138	0	-0.52432
10/06/2009	10	6	2009	CPY	1	8785	10138	0.1	-0.758476
13/06/2009	13	6	2009	CPY	9	6859	10138	0.3	-0.667331
16/06/2009	16	6	2009	CPY	47	6955	10138	0.3	-1
17/06/2009	17	6	2009	CPY	42	7805	10138	0.2	-0.703416
19/06/2009	19	6	2009	CPY	69	2993	10138	0.7	-0.870781
20/06/2009	20	6	2009	CPY	47	9379	10138	0.1	-0.552791
22/06/2009	22	6	2009	CPY	-999	-999	10138	-999	-999
23/06/2009	23	6	2009	CPY	-999	6096	10138	0.4	-0.700486
26/06/2009	26	6	2009	CPY	86	9648	10138	0	-0.344389
29/06/2009	29	6	2009	CPY	359	9849	10138	0	-0.459558
2/07/2009	2	7	2009	CPY	71	7670	10138	0.2	-0.492216
5/07/2009	5	7	2009	CPY	26	5648	10138	0.4	-0.776084
6/07/2009	6	7	2009	CPY	22	9928	10138	0	-0.518275
8/07/2009	8	7	2009	CPY	-999	-999	10138	-999	-999
12/07/2009	12	7	2009	CPY	95	8255	10138	0.2	-0.484781
15/07/2009	15	7	2009	CPY	454	9921	10138	0	-0.450459
18/07/2009	18	7	2009	CPY	32	5950	10138	0.4	-0.557446
21/07/2009	21	7	2009	CPY	6	7265	10138	0.3	-0.656878
22/07/2009	22	7	2009	CPY	1	7794	10138	0.2	-0.80023
24/07/2009	24	7	2009	CPY	1	3137	10138	0.7	-0.898783
25/07/2009	25	7	2009	CPY	35	6600	10138	0.3	-0.437828
27/07/2009	27	7	2009	CPY	-999	-999	10138	-999	-999
28/07/2009	28	7	2009	CPY	180	9283	10138	0.1	-0.436257
31/07/2009	31	7	2009	CPY	64	8815	10138	0.1	-0.499041
3/08/2009	3	8	2009	CPY	4	5403	10138	0.5	-0.701395
6/08/2009	6	8	2009	CPY	27	9183	10138	0.1	-0.479837
9/08/2009	9	8	2009	CPY	-999	5678	10138	0.4	-1
10/08/2009	10	8	2009	CPY	80	9950	10138	0	-0.366503
12/08/2009	12	8	2009	CPY	22	1383	10138	0.9	-0.881165
13/08/2009	13	8	2009	CPY	212	9953	10138	0	-0.385494
16/08/2009	16	8	2009	CPY	253	10023	10138	0	-0.447835
19/08/2009	19	8	2009	CPY	2	8979	10138	0.1	-0.682494
22/08/2009	22	8	2009	CPY	12	9724	10138	0	-0.82412
25/08/2009	25	8	2009	CPY	26	976	10138	0.9	-1
26/08/2009	26	8	2009	CPY	148	9086	10138	0.1	-0.653089
28/08/2009	28	8	2009	CPY	27	2407	10138	0.8	-1
29/08/2009	29	8	2009	CPY	127	6974	10138	0.3	-0.484433
31/08/2009	31	8	2009	CPY	-999	-999	10138	-999	-999
1/09/2009	1	9	2009	CPY	63	9519	10138	0.1	-0.623556
4/09/2009	4	9	2009	CPY	-999	8943	10138	0.1	-0.553285
7/09/2009	7	9	2009	CPY	-999	9872	10138	0	-0.892251
10/09/2009	10	9	2009	CPY	32	8489	10138	0.2	-0.724645
13/09/2009	13	9	2009	CPY	40	3330	10138	0.7	-1
14/09/2009	14	9	2009	CPY	90	8497	10138	0.2	-0.980294
16/09/2009	16	9	2009	CPY	-999	1323	10138	0.9	-1
17/09/2009	17	9	2009	CPY	2	9742	10138	0	-0.865353
20/09/2009	20	9	2009	CPY	4	9857	10138	0	-0.875261
23/09/2009	23	9	2009	CPY	30	9435	10138	0.1	-1
26/09/2009	26	9	2009	CPY	5	2829	10138	0.7	-1
29/09/2009	29	9	2009	CPY	4	693	10138	0.9	-1
30/09/2009	30	9	2009	CPY	6	7332	10138	0.3	-1
2/10/2009	2	10	2009	CPY	-999	-999	10138	-999	-999
3/10/2009	3	10	2009	CPY	-999	603	10138	0.9	-1
5/10/2009	5	10	2009	CPY	-999	-999	10138	-999	-999
6/10/2009	6	10	2009	CPY	-999	7580	10138	0.3	-1
9/10/2009	9	10	2009	CPY	8	5880	10138	0.4	-1
12/10/2009	12	10	2009	CPY	104	6736	10138	0.3	-0.710957
15/10/2009	15	10	2009	CPY	1	6882	10138	0.3	-1
18/10/2009	18	10	2009	CPY	-999	510	10138	0.9	-0.886776
19/10/2009	19	10	2009	CPY	-999	4361	10138	0.6	-1
21/10/2009	21	10	2009	CPY	-999	333	10138	1	-0.991893
22/10/2009	22	10	2009	CPY	8	9870	10138	0	-1
25/10/2009	25	10	2009	CPY	127	9958	10138	0	-0.931856
28/10/2009	28	10	2009	CPY	9	1622	10138	0.8	-0.761932
31/10/2009	31	10	2009	CPY	3	4517	10138	0.6	-1
3/11/2009	3	11	2009	CPY	-999	1831	10138	0.8	-0.960158
4/11/2009	4	11	2009	CPY	2	8975	10138	0.1	-1
6/11/2009	6	11	2009	CPY	-999	451	10138	1	-1
7/11/2009	7	11	2009	CPY	12	6162	10138	0.4	-1
9/11/2009	9	11	2009	CPY	-999	-999	10138	-999	-999
10/11/2009	10	11	2009	CPY	62	4897	10138	0.5	-1
13/11/2009	13	11	2009	CPY	-999	2389	10138	0.8	-1
16/11/2009	16	11	2009	CPY	7	3106	10138	0.7	-1
19/11/2009	19	11	2009	CPY	13	7570	10138	0.3	-0.898908
22/11/2009	22	11	2009	CPY	-999	203	10138	1	-0.89149
23/11/2009	23	11	2009	CPY	55	8795	10138	0.1	-0.865706
25/11/2009	25	11	2009	CPY	-999	363	10138	1	-1
29/11/2009	29	11	2009	CPY	8	9580	10138	0.1	-1
2/12/2009	2	12	2009	CPY	-999	7010	10138	0.3	-0.956456
5/12/2009	5	12	2009	CPY	-999	4224	10138	0.6	-0.989025
8/12/2009	8	12	2009	CPY	-999	944	10138	0.9	-0.799511
9/12/2009	9	12	2009	CPY	13	4413	10138	0.6	-1
11/12/2009	11	12	2009	CPY	-999	319	10138	1	-0.889134
12/12/2009	12	12	2009	CPY	2	7932	10138	0.2	-0.866338
14/12/2009	14	12	2009	CPY	-999	-999	10138	-999	-999
15/12/2009	15	12	2009	CPY	-999	7538	10138	0.3	-1
18/12/2009	18	12	2009	CPY	-999	5271	10138	0.5	-0.915197
21/12/2009	21	12	2009	CPY	2	3001	10138	0.7	-1
24/12/2009	24	12	2009	CPY	3	5239	10138	0.5	-0.934793
27/12/2009	27	12	2009	CPY	-999	410	10138	1	-0.85413
28/12/2009	28	12	2009	CPY	1	8270	10138	0.2	-0.914266
30/12/2009	30	12	2009	CPY	-999	109	10138	1	-0.973573
3/01/2010	3	1	2010	CPY	1	5324	10138	0.5	-1
6/01/2010	6	1	2010	CPY	8	1683	10138	0.8	-1
9/01/2010	9	1	2010	CPY	-999	1570	10138	0.8	-0.874825
12/01/2010	12	1	2010	CPY	-999	611	10138	0.9	-0.795637
13/01/2010	13	1	2010	CPY	-999	652	10138	0.9	-1
15/01/2010	15	1	2010	CPY	-999	-999	10138	-999	-999
16/01/2010	16	1	2010	CPY	-999	6543	10138	0.4	-1
19/01/2010	19	1	2010	CPY	-999	464	10138	1	-1
22/01/2010	22	1	2010	CPY	-999	1520	10138	0.9	-1
25/01/2010	25	1	2010	CPY	-999	923	10138	0.9	-1
28/01/2010	28	1	2010	CPY	-999	1446	10138	0.9	-0.895788
31/01/2010	31	1	2010	CPY	-999	285	10138	1	-0.83059
1/02/2010	1	2	2010	CPY	-999	4363	10138	0.6	-1
3/02/2010	3	2	2010	CPY	-999	-999	10138	-999	-999
4/02/2010	4	2	2010	CPY	6	6451	10138	0.4	-0.92079
7/02/2010	7	2	2010	CPY	-999	-999	10138	-999	-999
10/02/2010	10	2	2010	CPY	-999	6012	10138	0.4	-0.92818
13/02/2010	13	2	2010	CPY	1	4865	10138	0.5	-1
16/02/2010	16	2	2010	CPY	-999	461	10138	1	-0.889971
17/02/2010	17	2	2010	CPY	-999	6671	10138	0.3	-1
19/02/2010	19	2	2010	CPY	-999	44	10138	1	-0.939913
20/02/2010	20	2	2010	CPY	6	5149	10138	0.5	-1
22/02/2010	22	2	2010	CPY	-999	-999	10138	-999	-999
23/02/2010	23	2	2010	CPY	1	3273	10138	0.7	-0.940961
26/02/2010	26	2	2010	CPY	-999	1226	10138	0.9	-1
1/03/2010	1	3	2010	CPY	1	3855	10138	0.6	-0.904597
4/03/2010	4	3	2010	CPY	5	7003	10138	0.3	-0.803575
7/03/2010	7	3	2010	CPY	2	736	10138	0.9	-1
8/03/2010	8	3	2010	CPY	16	4980	10138	0.5	-0.911894
10/03/2010	10	3	2010	CPY	-999	287	10138	1	-1
11/03/2010	11	3	2010	CPY	-999	6741	10138	0.3	-1
14/03/2010	14	3	2010	CPY	-999	5069	10138	0.5	-1
17/03/2010	17	3	2010	CPY	-999	7155	10138	0.3	-1
20/03/2010	20	3	2010	CPY	-999	5749	10138	0.4	-0.810422
23/03/2010	23	3	2010	CPY	-999	667	10138	0.9	-0.89754
24/03/2010	24	3	2010	CPY	-999	2356	10138	0.8	-1
27/03/2010	27	3	2010	CPY	-999	1682	10138	0.8	-1
30/03/2010	30	3	2010	CPY	-999	127	10138	1	-1
2/04/2010	2	4	2010	CPY	-999	135	10138	1	-0.989612
5/04/2010	5	4	2010	CPY	15	4919	10138	0.5	-0.96326
8/04/2010	8	4	2010	CPY	-999	1185	10138	0.9	-1
11/04/2010	11	4	2010	CPY	1	2561	10138	0.7	-1
12/04/2010	12	4	2010	CPY	-999	6378	10138	0.4	-0.703051
14/04/2010	14	4	2010	CPY	-999	37	10138	1	-1
15/04/2010	15	4	2010	CPY	-999	8120	10138	0.2	-0.799087
18/04/2010	18	4	2010	CPY	2	5905	10138	0.4	-0.851189
21/04/2010	21	4	2010	CPY	10	4117	10138	0.6	-1
24/04/2010	24	4	2010	CPY	11	4210	10138	0.6	-0.970614
27/04/2010	27	4	2010	CPY	1	2449	10138	0.8	-1
28/04/2010	28	4	2010	CPY	-999	2544	10138	0.7	-1
30/04/2010	30	4	2010	CPY	-999	963	10138	0.9	-1
1/05/2010	1	5	2010	CPY	4	4605	10138	0.5	-0.856429
3/05/2010	3	5	2010	CPY	-999	-999	10138	-999	-999
4/05/2010	4	5	2010	CPY	22	6929	10138	0.3	-0.891048
7/05/2010	7	5	2010	CPY	1	2901	10138	0.7	-1
10/05/2010	10	5	2010	CPY	13	7404	10138	0.3	-0.747039
13/05/2010	13	5	2010	CPY	1	6228	10138	0.4	-0.668832
16/05/2010	16	5	2010	CPY	-999	2266	10138	0.8	-1
17/05/2010	17	5	2010	CPY	-999	5656	10138	0.4	-0.661315
19/05/2010	19	5	2010	CPY	3	579	10138	0.9	-1
20/05/2010	20	5	2010	CPY	26	5562	10138	0.5	-0.708866
23/05/2010	23	5	2010	CPY	65	9237	10138	0.1	-0.666687
26/05/2010	26	5	2010	CPY	14	9660	10138	0	-0.61877
29/05/2010	29	5	2010	CPY	11	9572	10138	0.1	-0.701396
1/06/2010	1	6	2010	CPY	45	6646	10138	0.3	-0.66587
2/06/2010	2	6	2010	CPY	62	9075	10138	0.1	-0.620775
4/06/2010	4	6	2010	CPY	6	773	10138	0.9	-1
5/06/2010	5	6	2010	CPY	132	8326	10138	0.2	-0.511966
7/06/2010	7	6	2010	CPY	-999	-999	10138	-999	-999
8/06/2010	8	6	2010	CPY	72	9587	10138	0.1	-0.551307
11/06/2010	11	6	2010	CPY	4	8290	10138	0.2	-0.752416
14/06/2010	14	6	2010	CPY	2	8550	10138	0.2	-0.609496
17/06/2010	17	6	2010	CPY	71	7598	10138	0.3	-0.618432
20/06/2010	20	6	2010	CPY	73	3622	10138	0.6	-0.969323
21/06/2010	21	6	2010	CPY	39	7697	10138	0.2	-0.540999
23/06/2010	23	6	2010	CPY	-999	92	10138	1	-1
24/06/2010	24	6	2010	CPY	-999	4667	10138	0.5	-0.913163
27/06/2010	27	6	2010	CPY	-999	3182	10138	0.7	-1
30/06/2010	30	6	2010	CPY	4	6311	10138	0.4	-0.861402
3/07/2010	3	7	2010	CPY	10	3121	10138	0.7	-1
6/07/2010	6	7	2010	CPY	21	3922	10138	0.6	-0.943949
7/07/2010	7	7	2010	CPY	-999	1507	10138	0.9	-1
9/07/2010	9	7	2010	CPY	21	2143	10138	0.8	-1
10/07/2010	10	7	2010	CPY	1	7571	10138	0.3	-0.9262
12/07/2010	12	7	2010	CPY	-999	-999	10138	-999	-999
13/07/2010	13	7	2010	CPY	-999	6499	10138	0.4	-0.758318
16/07/2010	16	7	2010	CPY	23	7535	10138	0.3	-0.655357
19/07/2010	19	7	2010	CPY	53	4738	10138	0.5	-0.63276
22/07/2010	22	7	2010	CPY	3	2825	10138	0.7	-0.9986
25/07/2010	25	7	2010	CPY	-999	1696	10138	0.8	-1
26/07/2010	26	7	2010	CPY	-999	5690	10138	0.4	-1
29/07/2010	29	7	2010	CPY	-999	1885	10138	0.8	-1
1/08/2010	1	8	2010	CPY	3	6728	10138	0.3	-0.901169
4/08/2010	4	8	2010	CPY	22	6585	10138	0.4	-0.90787
7/08/2010	7	8	2010	CPY	7	4115	10138	0.6	-0.802136
10/08/2010	10	8	2010	CPY	-999	1600	10138	0.8	-1
11/08/2010	11	8	2010	CPY	-999	3153	10138	0.7	-1
13/08/2010	13	8	2010	CPY	3	1308	10138	0.9	-1
14/08/2010	14	8	2010	CPY	-999	5711	10138	0.4	-0.735626
16/08/2010	16	8	2010	CPY	-999	-999	10138	-999	-999
17/08/2010	17	8	2010	CPY	13	4557	10138	0.6	-0.813038
20/08/2010	20	8	2010	CPY	48	8320	10138	0.2	-0.625684
23/08/2010	23	8	2010	CPY	4	8774	10138	0.1	-0.971007
26/08/2010	26	8	2010	CPY	-999	7425	10138	0.3	-0.996811
29/08/2010	29	8	2010	CPY	-999	4221	10138	0.6	-1
30/08/2010	30	8	2010	CPY	7	1794	10138	0.8	-1
1/09/2010	1	9	2010	CPY	-999	93	10138	1	-1
2/09/2010	2	9	2010	CPY	16	5721	10138	0.4	-1
5/09/2010	5	9	2010	CPY	3	1202	10138	0.9	-1
8/09/2010	8	9	2010	CPY	-999	6867	10138	0.3	-0.99969
11/09/2010	11	9	2010	CPY	-999	5391	10138	0.5	-0.823861
14/09/2010	14	9	2010	CPY	7	4197	10138	0.6	-1
15/09/2010	15	9	2010	CPY	135	9221	10138	0.1	-0.770711
17/09/2010	17	9	2010	CPY	5	350	10138	1	-0.990268
18/09/2010	18	9	2010	CPY	1	5051	10138	0.5	-1
20/09/2010	20	9	2010	CPY	-999	-999	10138	-999	-999
21/09/2010	21	9	2010	CPY	1	6789	10138	0.3	-0.972432
24/09/2010	24	9	2010	CPY	-999	7308	10138	0.3	-1
27/09/2010	27	9	2010	CPY	-999	1639	10138	0.8	-0.930265
30/09/2010	30	9	2010	CPY	17	3472	10138	0.7	-0.898786
3/10/2010	3	10	2010	CPY	7	1498	10138	0.9	-0.969819
4/10/2010	4	10	2010	CPY	7	5073	10138	0.5	-1
6/10/2010	6	10	2010	CPY	-999	271	10138	1	-1
7/10/2010	7	10	2010	CPY	-999	4955	10138	0.5	-1
10/10/2010	10	10	2010	CPY	-999	3188	10138	0.7	-1
13/10/2010	13	10	2010	CPY	39	3944	10138	0.6	-0.778569
16/10/2010	16	10	2010	CPY	13	1604	10138	0.8	-0.884692
19/10/2010	19	10	2010	CPY	-999	317	10138	1	-0.822994
6/11/2010	6	11	2010	CPY	-999	3954	10138	0.6	-1
8/11/2010	8	11	2010	CPY	-999	1633	10138	0.8	-1
11/11/2010	11	11	2010	CPY	29	4587	10138	0.5	-1
13/11/2010	13	11	2010	CPY	-999	-999	10138	-999	-999
14/11/2010	14	11	2010	CPY	41	7624	10138	0.2	-0.91181
16/11/2010	16	11	2010	CPY	-999	4036	10138	0.6	-1
19/11/2010	19	11	2010	CPY	-999	810	10138	0.9	-0.598802
22/11/2010	22	11	2010	CPY	-999	2734	10138	0.7	-1
24/11/2010	24	11	2010	CPY	-999	149	10138	1	-0.914049
25/11/2010	25	11	2010	CPY	-999	7212	10138	0.3	-1
27/11/2010	27	11	2010	CPY	-999	1414	10138	0.9	-0.879328
3/12/2010	3	12	2010	CPY	1	9076	10138	0.1	-0.907079
5/12/2010	5	12	2010	CPY	-999	309	10138	1	-0.910114
6/12/2010	6	12	2010	CPY	2	7934	10138	0.2	-1
8/12/2010	8	12	2010	CPY	-999	1254	10138	0.9	-0.866011
11/12/2010	11	12	2010	CPY	12	4333	10138	0.6	-1
13/12/2010	13	12	2010	CPY	-999	-999	10138	-999	-999
14/12/2010	14	12	2010	CPY	22	5486	10138	0.5	-0.9885
16/12/2010	16	12	2010	CPY	2	6387	10138	0.4	-0.915874
19/12/2010	19	12	2010	CPY	-999	2969	10138	0.7	-0.786943
22/12/2010	22	12	2010	CPY	2	5102	10138	0.5	-1
24/12/2010	24	12	2010	CPY	-999	105	10138	1	-1
25/12/2010	25	12	2010	CPY	-999	3825	10138	0.6	-1
27/12/2010	27	12	2010	CPY	-999	820	10138	0.9	-0.881228
30/12/2010	30	12	2010	CPY	5	2216	10138	0.8	-1
2/01/2011	2	1	2011	CPY	-999	1579	10138	0.8	-1
4/01/2011	4	1	2011	CPY	-999	371	10138	1	-0.922984
5/01/2011	5	1	2011	CPY	2	6499	10138	0.4	-1
7/01/2011	7	1	2011	CPY	-999	390	10138	1	-0.945409
10/01/2011	10	1	2011	CPY	-999	3438	10138	0.7	-1
12/01/2011	12	1	2011	CPY	-999	-999	10138	-999	-999
13/01/2011	13	1	2011	CPY	2	4700	10138	0.5	-0.943485
15/01/2011	15	1	2011	CPY	-999	5808	10138	0.4	-0.814333
18/01/2011	18	1	2011	CPY	-999	970	10138	0.9	-0.520948
21/01/2011	21	1	2011	CPY	-999	1737	10138	0.8	-1
24/01/2011	24	1	2011	CPY	1	5165	10138	0.5	-1
26/01/2011	26	1	2011	CPY	7	3603	10138	0.6	-0.755806
29/01/2011	29	1	2011	CPY	2	6925	10138	0.3	-1
1/02/2011	1	2	2011	CPY	-999	8681	10138	0.1	-0.655608
3/02/2011	3	2	2011	CPY	-999	203	10138	1	-0.822999
4/02/2011	4	2	2011	CPY	-999	1298	10138	0.9	-1
6/02/2011	6	2	2011	CPY	-999	848	10138	0.9	-1
9/02/2011	9	2	2011	CPY	-999	725	10138	0.9	-1
11/02/2011	11	2	2011	CPY	-999	-999	10138	-999	-999
12/02/2011	12	2	2011	CPY	-999	968	10138	0.9	-1
14/02/2011	14	2	2011	CPY	-999	5668	10138	0.4	-0.772776
20/02/2011	20	2	2011	CPY	1	8406	10138	0.2	-0.949794
22/02/2011	22	2	2011	CPY	-999	174	10138	1	-0.883891
23/02/2011	23	2	2011	CPY	22	5349	10138	0.5	-0.954322
25/02/2011	25	2	2011	CPY	-999	904	10138	0.9	-0.819819
28/02/2011	28	2	2011	CPY	-999	141	10138	1	-0.830222
3/03/2011	3	3	2011	CPY	1	8855	10138	0.1	-1
6/03/2011	6	3	2011	CPY	-999	5629	10138	0.4	-1
8/03/2011	8	3	2011	CPY	-999	789	10138	0.9	-0.970622
11/03/2011	11	3	2011	CPY	5	5715	10138	0.4	-1
13/03/2011	13	3	2011	CPY	-999	-999	10138	-999	-999
14/03/2011	14	3	2011	CPY	6	6047	10138	0.4	-0.874122
16/03/2011	16	3	2011	CPY	-999	4733	10138	0.5	-0.810422
19/03/2011	19	3	2011	CPY	-999	932	10138	0.9	-1
22/03/2011	22	3	2011	CPY	4	7833	10138	0.2	-1
24/03/2011	24	3	2011	CPY	-999	191	10138	1	-1
25/03/2011	25	3	2011	CPY	56	7222	10138	0.3	-0.774403
27/03/2011	27	3	2011	CPY	-999	1802	10138	0.8	-1
30/03/2011	30	3	2011	CPY	-999	3325	10138	0.7	-1
2/04/2011	2	4	2011	CPY	-999	3929	10138	0.6	-1
7/04/2011	7	4	2011	CPY	-999	190	10138	1	-1
10/04/2011	10	4	2011	CPY	-999	457	10138	1	-0.948917
12/04/2011	12	4	2011	CPY	-999	-999	10138	-999	-999
13/04/2011	13	4	2011	CPY	14	7108	10138	0.3	-0.645468
15/04/2011	15	4	2011	CPY	5	3734	10138	0.6	-0.980364
16/04/2011	16	4	2011	CPY	-999	3569	10138	0.6	-0.673727
18/04/2011	18	4	2011	CPY	1	3881	10138	0.6	-1
21/04/2011	21	4	2011	CPY	-999	5071	10138	0.5	-1
23/04/2011	23	4	2011	CPY	35	1437	10138	0.9	-1
24/04/2011	24	4	2011	CPY	26	6595	10138	0.3	-0.664396
26/04/2011	26	4	2011	CPY	2	4030	10138	0.6	-0.783752
29/04/2011	29	4	2011	CPY	17	9667	10138	0	-0.563527
2/05/2011	2	5	2011	CPY	-999	9310	10138	0.1	-0.608467
4/05/2011	4	5	2011	CPY	-999	3394	10138	0.7	-1
5/05/2011	5	5	2011	CPY	-999	7581	10138	0.3	-0.676773
7/05/2011	7	5	2011	CPY	42	9801	10138	0	-0.591697
10/05/2011	10	5	2011	CPY	129	9168	10138	0.1	-0.647761
12/05/2011	12	5	2011	CPY	-999	-999	10138	-999	-999
13/05/2011	13	5	2011	CPY	53	7486	10138	0.3	-0.527363
15/05/2011	15	5	2011	CPY	12	6429	10138	0.4	-0.778612
16/05/2011	16	5	2011	CPY	-999	4268	10138	0.6	-0.886949
18/05/2011	18	5	2011	CPY	2	8283	10138	0.2	-0.627832
21/05/2011	21	5	2011	CPY	30	6811	10138	0.3	-0.9075
23/05/2011	23	5	2011	CPY	2	311	10138	1	-1
24/05/2011	24	5	2011	CPY	27	6155	10138	0.4	-1
26/05/2011	26	5	2011	CPY	37	7649	10138	0.2	-0.474053
29/05/2011	29	5	2011	CPY	33	6922	10138	0.3	-0.666871
1/06/2011	1	6	2011	CPY	24	9776	10138	0	-0.41826
4/06/2011	4	6	2011	CPY	17	8758	10138	0.1	-0.371292
6/06/2011	6	6	2011	CPY	1	2800	10138	0.7	-0.633661
9/06/2011	9	6	2011	CPY	6	3020	10138	0.7	-0.779747
11/06/2011	11	6	2011	CPY	-999	-999	10138	-999	-999
12/06/2011	12	6	2011	CPY	23	4832	10138	0.5	-0.566098
14/06/2011	14	6	2011	CPY	-999	1867	10138	0.8	-1
15/06/2011	15	6	2011	CPY	2	6605	10138	0.3	-0.644707
17/06/2011	17	6	2011	CPY	7	9907	10138	0	-0.482728
20/06/2011	20	6	2011	CPY	119	9614	10138	0.1	-0.455773
22/06/2011	22	6	2011	CPY	5	450	10138	1	-1
23/06/2011	23	6	2011	CPY	5	4155	10138	0.6	-0.567123
25/06/2011	25	6	2011	CPY	10	4328	10138	0.6	-0.766235
28/06/2011	28	6	2011	CPY	24	7157	10138	0.3	-0.753749
1/07/2011	1	7	2011	CPY	-999	8187	10138	0.2	-0.461661
3/07/2011	3	7	2011	CPY	-999	3525	10138	0.7	-0.80879
4/07/2011	4	7	2011	CPY	1	6120	10138	0.4	-0.4134
6/07/2011	6	7	2011	CPY	122	4299	10138	0.6	-0.321868
9/07/2011	9	7	2011	CPY	62	3924	10138	0.6	-0.631786
11/07/2011	11	7	2011	CPY	-999	-999	10138	-999	-999
12/07/2011	12	7	2011	CPY	30	4478	10138	0.6	-0.481491
14/07/2011	14	7	2011	CPY	-999	1077	10138	0.9	-1
15/07/2011	15	7	2011	CPY	-999	994	10138	0.9	-1
17/07/2011	17	7	2011	CPY	-999	6276	10138	0.4	-0.70128
20/07/2011	20	7	2011	CPY	65	9781	10138	0	-0.524391
22/07/2011	22	7	2011	CPY	38	1075	10138	0.9	-0.955075
23/07/2011	23	7	2011	CPY	188	9536	10138	0.1	-0.399041
25/07/2011	25	7	2011	CPY	152	8579	10138	0.2	-0.461465
28/07/2011	28	7	2011	CPY	50	8664	10138	0.1	-0.583708
31/07/2011	31	7	2011	CPY	-999	6749	10138	0.3	-0.575735
2/08/2011	2	8	2011	CPY	-999	3149	10138	0.7	-0.967464
3/08/2011	3	8	2011	CPY	11	6058	10138	0.4	-0.674694
5/08/2011	5	8	2011	CPY	41	7863	10138	0.2	-0.694989
8/08/2011	8	8	2011	CPY	227	9925	10138	0	-0.531485
10/08/2011	10	8	2011	CPY	-999	-999	10138	-999	-999
11/08/2011	11	8	2011	CPY	485	9931	10138	0	-0.535519
13/08/2011	13	8	2011	CPY	6	7406	10138	0.3	-0.641029
14/08/2011	14	8	2011	CPY	-999	6550	10138	0.4	-0.74128
16/08/2011	16	8	2011	CPY	1	8097	10138	0.2	-0.50369
19/08/2011	19	8	2011	CPY	115	9944	10138	0	-0.430316
21/08/2011	21	8	2011	CPY	83	1812	10138	0.8	-0.806159
22/08/2011	22	8	2011	CPY	193	9585	10138	0.1	-0.440666
24/08/2011	24	8	2011	CPY	110	8793	10138	0.1	-0.497909
27/08/2011	27	8	2011	CPY	39	4888	10138	0.5	-0.855434
30/08/2011	30	8	2011	CPY	-999	5995	10138	0.4	-0.983898
1/09/2011	1	9	2011	CPY	-999	2256	10138	0.8	-1
2/09/2011	2	9	2011	CPY	-999	6326	10138	0.4	-1
4/09/2011	4	9	2011	CPY	36	1504	10138	0.9	-1
7/09/2011	7	9	2011	CPY	109	8014	10138	0.2	-0.360787
9/09/2011	9	9	2011	CPY	-999	-999	10138	-999	-999
10/09/2011	10	9	2011	CPY	51	9268	10138	0.1	-0.674692
12/09/2011	12	9	2011	CPY	-999	1221	10138	0.9	-1
13/09/2011	13	9	2011	CPY	-999	1122	10138	0.9	-0.958978
15/09/2011	15	9	2011	CPY	-999	5305	10138	0.5	-1
18/09/2011	18	9	2011	CPY	53	9218	10138	0.1	-0.430714
20/09/2011	20	9	2011	CPY	-999	120	10138	1	-0.92147
21/09/2011	21	9	2011	CPY	150	9205	10138	0.1	-0.547474
23/09/2011	23	9	2011	CPY	105	5207	10138	0.5	-0.481995
26/09/2011	26	9	2011	CPY	87	8211	10138	0.2	-0.601185
29/09/2011	29	9	2011	CPY	58	5138	10138	0.5	-0.998214
1/10/2011	1	10	2011	CPY	-999	500	10138	1	-1
2/10/2011	2	10	2011	CPY	33	7072	10138	0.3	-0.648519
4/10/2011	4	10	2011	CPY	70	3728	10138	0.6	-0.85521
7/10/2011	7	10	2011	CPY	96	8924	10138	0.1	-0.542166
9/10/2011	9	10	2011	CPY	-999	-999	10138	-999	-999
10/10/2011	10	10	2011	CPY	1	9051	10138	0.1	-1
12/10/2011	12	10	2011	CPY	-999	1010	10138	0.9	-1
13/10/2011	13	10	2011	CPY	-999	6226	10138	0.4	-0.900212
15/10/2011	15	10	2011	CPY	-999	3274	10138	0.7	-1
18/10/2011	18	10	2011	CPY	23	2471	10138	0.8	-1
20/10/2011	20	10	2011	CPY	1	227	10138	1	-0.988409
21/10/2011	21	10	2011	CPY	67	4595	10138	0.5	-1
23/10/2011	23	10	2011	CPY	3	3504	10138	0.7	-0.954646
26/10/2011	26	10	2011	CPY	2	2740	10138	0.7	-1
29/10/2011	29	10	2011	CPY	1	6383	10138	0.4	-0.887763
31/10/2011	31	10	2011	CPY	4	1742	10138	0.8	-1
1/11/2011	1	11	2011	CPY	74	5575	10138	0.5	-0.886759
3/11/2011	3	11	2011	CPY	6	1911	10138	0.8	-0.922869
6/11/2011	6	11	2011	CPY	9	4927	10138	0.5	-1
8/11/2011	8	11	2011	CPY	-999	-999	10138	-999	-999
9/11/2011	9	11	2011	CPY	13	8538	10138	0.2	-1
11/11/2011	11	11	2011	CPY	-999	1394	10138	0.9	-1
12/11/2011	12	11	2011	CPY	103	6350	10138	0.4	-0.54862
14/11/2011	14	11	2011	CPY	-999	1395	10138	0.9	-0.926375
17/11/2011	17	11	2011	CPY	52	8044	10138	0.2	-1
19/11/2011	19	11	2011	CPY	13	309	10138	1	-0.980748
20/11/2011	20	11	2011	CPY	75	7237	10138	0.3	-1
22/11/2011	22	11	2011	CPY	-999	2190	10138	0.8	-0.960284
25/11/2011	25	11	2011	CPY	4	1524	10138	0.8	-0.969069
28/11/2011	28	11	2011	CPY	-999	9005	10138	0.1	-0.695647
30/11/2011	30	11	2011	CPY	-999	459	10138	1	-1
1/12/2011	1	12	2011	CPY	74	7071	10138	0.3	-0.725698
3/12/2011	3	12	2011	CPY	-999	232	10138	1	-0.784446
6/12/2011	6	12	2011	CPY	9	6675	10138	0.3	-1
8/12/2011	8	12	2011	CPY	-999	-999	10138	-999	-999
9/12/2011	9	12	2011	CPY	26	9116	10138	0.1	-1
11/12/2011	11	12	2011	CPY	-999	436	10138	1	-1
12/12/2011	12	12	2011	CPY	5	6019	10138	0.4	-1
14/12/2011	14	12	2011	CPY	12	2587	10138	0.7	-1
17/12/2011	17	12	2011	CPY	17	1743	10138	0.8	-1
20/12/2011	20	12	2011	CPY	3	2229	10138	0.8	-1
22/12/2011	22	12	2011	CPY	-999	621	10138	0.9	-0.810064
23/12/2011	23	12	2011	CPY	-999	122	10138	1	-0.914565
25/12/2011	25	12	2011	CPY	-999	1398	10138	0.9	-1
28/12/2011	28	12	2011	CPY	-999	1452	10138	0.9	-1
30/12/2011	30	12	2011	CPY	-999	40	10138	1	-1
2/01/2012	2	1	2012	CPY	-999	1576	10138	0.8	-0.845775
5/01/2012	5	1	2012	CPY	2	7502	10138	0.3	-0.760848
7/01/2012	7	1	2012	CPY	-999	-999	10138	-999	-999
8/01/2012	8	1	2012	CPY	1	9518	10138	0.1	-0.771077
10/01/2012	10	1	2012	CPY	-999	544	10138	0.9	-1
11/01/2012	11	1	2012	CPY	-999	965	10138	0.9	-0.638146
13/01/2012	13	1	2012	CPY	-999	3487	10138	0.7	-1
16/01/2012	16	1	2012	CPY	56	7600	10138	0.3	-0.792579
18/01/2012	18	1	2012	CPY	-999	395	10138	1	-1
19/01/2012	19	1	2012	CPY	-999	3794	10138	0.6	-1
21/01/2012	21	1	2012	CPY	-999	384	10138	1	-0.944472
22/01/2012	22	1	2012	CPY	-999	426	10138	1	-1
24/01/2012	24	1	2012	CPY	3	3169	10138	0.7	-1
27/01/2012	27	1	2012	CPY	-999	2528	10138	0.8	-1
29/01/2012	29	1	2012	CPY	-999	112	10138	1	-0.921005
30/01/2012	30	1	2012	CPY	1	2381	10138	0.8	-1
1/02/2012	1	2	2012	CPY	-999	262	10138	1	-0.83383
4/02/2012	4	2	2012	CPY	-999	3907	10138	0.6	-1
6/02/2012	6	2	2012	CPY	-999	-999	10138	-999	-999
7/02/2012	7	2	2012	CPY	-999	5527	10138	0.5	-1
9/02/2012	9	2	2012	CPY	-999	511	10138	0.9	-0.860845
10/02/2012	10	2	2012	CPY	-999	4146	10138	0.6	-0.978156
12/02/2012	12	2	2012	CPY	3	1644	10138	0.8	-1
15/02/2012	15	2	2012	CPY	3	3052	10138	0.7	-0.817966
17/02/2012	17	2	2012	CPY	-999	119	10138	1	-0.896284
18/02/2012	18	2	2012	CPY	-999	3636	10138	0.6	-1
20/02/2012	20	2	2012	CPY	-999	593	10138	0.9	-0.906825
21/02/2012	21	2	2012	CPY	-999	495	10138	1	-1
23/02/2012	23	2	2012	CPY	1	2449	10138	0.8	-1
26/02/2012	26	2	2012	CPY	-999	2595	10138	0.7	-1
28/02/2012	28	2	2012	CPY	-999	344	10138	1	-0.891478
29/02/2012	29	2	2012	CPY	-999	146	10138	1	-0.920595
2/03/2012	2	3	2012	CPY	-999	2724	10138	0.7	-1
5/03/2012	5	3	2012	CPY	-999	5113	10138	0.5	-1
7/03/2012	7	3	2012	CPY	-999	-999	10138	-999	-999
8/03/2012	8	3	2012	CPY	-999	2675	10138	0.7	-1
10/03/2012	10	3	2012	CPY	-999	826	10138	0.9	-0.928854
11/03/2012	11	3	2012	CPY	-999	661	10138	0.9	-1
13/03/2012	13	3	2012	CPY	-999	349	10138	1	-0.907374
16/03/2012	16	3	2012	CPY	-999	59	10138	1	-0.786474
18/03/2012	18	3	2012	CPY	-999	9	10138	1	-0.907557
19/03/2012	19	3	2012	CPY	-999	-999	10138	-999	-999
21/03/2012	21	3	2012	CPY	-999	336	10138	1	-0.840002
22/03/2012	22	3	2012	CPY	-999	1153	10138	0.9	-1
24/03/2012	24	3	2012	CPY	1	6027	10138	0.4	-0.889454
27/03/2012	27	3	2012	CPY	-999	2383	10138	0.8	-1
29/03/2012	29	3	2012	CPY	2	1577	10138	0.8	-1
30/03/2012	30	3	2012	CPY	29	8503	10138	0.2	-0.463049
1/04/2012	1	4	2012	CPY	29	9763	10138	0	-0.769408
4/04/2012	4	4	2012	CPY	29	9864	10138	0	-0.375465
6/04/2012	6	4	2012	CPY	-999	-999	10138	-999	-999
7/04/2012	7	4	2012	CPY	-999	-999	10138	-999	-999
18/05/2002	18	5	2002	CNRS	39	11952	12253	0	-0.385442
21/05/2002	21	5	2002	CNRS	42	11986	12253	0	-0.553127
24/05/2002	24	5	2002	CNRS	1	11150	12253	0.1	-0.839247
30/05/2002	30	5	2002	CNRS	-999	4442	12253	0.6	-0.748181
12/06/2002	12	6	2002	CNRS	-999	9064	12253	0.3	-0.667439
15/06/2002	15	6	2002	CNRS	-999	1789	12253	0.9	-1
19/06/2002	19	6	2002	CNRS	16	11989	12253	0	-0.659804
22/06/2002	22	6	2002	CNRS	-999	9759	12253	0.2	-0.884214
25/06/2002	25	6	2002	CNRS	-999	6541	12253	0.5	-1
28/06/2002	28	6	2002	CNRS	-999	11786	12253	0	-0.733715
1/07/2002	1	7	2002	CNRS	16	7669	12253	0.4	-0.446884
4/07/2002	4	7	2002	CNRS	71	12009	12253	0	-0.398739
8/07/2002	8	7	2002	CNRS	8	7083	12253	0.4	-0.594529
11/07/2002	11	7	2002	CNRS	-999	4183	12253	0.7	-0.577403
14/07/2002	14	7	2002	CNRS	-999	11951	12253	0	-0.444932
17/07/2002	17	7	2002	CNRS	1	7400	12253	0.4	-0.694921
24/07/2002	24	7	2002	CNRS	-999	8246	12253	0.3	-0.652337
27/07/2002	27	7	2002	CNRS	1	7610	12253	0.4	-0.452395
30/07/2002	30	7	2002	CNRS	-999	11284	12253	0.1	-0.476357
2/08/2002	2	8	2002	CNRS	47	11510	12253	0.1	-0.464192
5/08/2002	5	8	2002	CNRS	4	6037	12253	0.5	-0.748996
15/08/2002	15	8	2002	CNRS	-999	617	12253	0.9	-0.530378
18/08/2002	18	8	2002	CNRS	10	8224	12253	0.3	-0.882621
21/08/2002	21	8	2002	CNRS	1	2674	12253	0.8	-0.856765
24/08/2002	24	8	2002	CNRS	2	11908	12253	0	-0.497941
28/08/2002	28	8	2002	CNRS	1	7844	12253	0.4	-0.608352
31/08/2002	31	8	2002	CNRS	21	10393	12253	0.2	-0.494328
3/09/2002	3	9	2002	CNRS	69	11537	12253	0.1	-0.496072
6/09/2002	6	9	2002	CNRS	1	11939	12253	0	-0.912418
12/09/2002	12	9	2002	CNRS	38	7807	12253	0.4	-0.633428
19/09/2002	19	9	2002	CNRS	5	11624	12253	0.1	-0.381638
22/09/2002	22	9	2002	CNRS	-999	11777	12253	0	-0.617775
25/09/2002	25	9	2002	CNRS	-999	11885	12253	0	-0.73637
28/09/2002	28	9	2002	CNRS	-999	744	12253	0.9	-1
2/10/2002	2	10	2002	CNRS	4	10680	12253	0.1	-1
5/10/2002	5	10	2002	CNRS	-999	11275	12253	0.1	-1
8/10/2002	8	10	2002	CNRS	-999	6806	12253	0.4	-0.926721
11/10/2002	11	10	2002	CNRS	12	9884	12253	0.2	-1
14/10/2002	14	10	2002	CNRS	95	12019	12253	0	-0.55688
17/10/2002	17	10	2002	CNRS	28	11933	12253	0	-0.461552
24/10/2002	24	10	2002	CNRS	-999	760	12253	0.9	-1
27/10/2002	27	10	2002	CNRS	-999	7515	12253	0.4	-0.919046
30/10/2002	30	10	2002	CNRS	43	11766	12253	0	-0.743237
2/11/2002	2	11	2002	CNRS	-999	346	12253	1	-1
9/11/2002	9	11	2002	CNRS	-999	9375	12253	0.2	-1
12/11/2002	12	11	2002	CNRS	7	4610	12253	0.6	-0.890931
15/11/2002	15	11	2002	CNRS	2	10401	12253	0.2	-0.876518
18/11/2002	18	11	2002	CNRS	-999	1320	12253	0.9	-0.987382
21/11/2002	21	11	2002	CNRS	7	11885	12253	0	-0.856707
25/11/2002	25	11	2002	CNRS	-999	6754	12253	0.4	-1
28/11/2002	28	11	2002	CNRS	28	6070	12253	0.5	-0.450065
1/12/2002	1	12	2002	CNRS	-999	6861	12253	0.4	-0.896265
4/12/2002	4	12	2002	CNRS	-999	8766	12253	0.3	-0.775156
7/12/2002	7	12	2002	CNRS	-999	4417	12253	0.6	-0.911109
11/12/2002	11	12	2002	CNRS	8	11840	12253	0	-0.987896
14/12/2002	14	12	2002	CNRS	2	6028	12253	0.5	-1
17/12/2002	17	12	2002	CNRS	-999	1649	12253	0.9	-0.958915
20/12/2002	20	12	2002	CNRS	-999	8408	12253	0.3	-1
23/12/2002	23	12	2002	CNRS	-999	11223	12253	0.1	-0.769225
26/12/2002	26	12	2002	CNRS	6	4401	12253	0.6	-1
30/12/2002	30	12	2002	CNRS	-999	8202	12253	0.3	-1
2/01/2003	2	1	2003	CNRS	-999	2436	12253	0.8	-1
5/01/2003	5	1	2003	CNRS	-999	3672	12253	0.7	-0.814739
8/01/2003	8	1	2003	CNRS	1	11682	12253	0	-0.869357
11/01/2003	11	1	2003	CNRS	-999	801	12253	0.9	-0.909831
15/01/2003	15	1	2003	CNRS	-999	4604	12253	0.6	-0.780762
18/01/2003	18	1	2003	CNRS	-999	-999	12253	-999	-999
21/01/2003	21	1	2003	CNRS	-999	4548	12253	0.6	-0.9204
24/01/2003	24	1	2003	CNRS	-999	1479	12253	0.9	-0.816412
27/01/2003	27	1	2003	CNRS	-999	11443	12253	0.1	-0.835469
30/01/2003	30	1	2003	CNRS	-999	11898	12253	0	-0.692701
3/02/2003	3	2	2003	CNRS	-999	9712	12253	0.2	-0.956212
6/02/2003	6	2	2003	CNRS	-999	8569	12253	0.3	-1
9/02/2003	9	2	2003	CNRS	-999	896	12253	0.9	-0.774289
12/02/2003	12	2	2003	CNRS	-999	5210	12253	0.6	-0.842934
15/02/2003	15	2	2003	CNRS	-999	9870	12253	0.2	-0.915916
19/02/2003	19	2	2003	CNRS	-999	8802	12253	0.3	-1
25/02/2003	25	2	2003	CNRS	-999	1778	12253	0.9	-0.877858
28/02/2003	28	2	2003	CNRS	-999	2657	12253	0.8	-0.926748
3/03/2003	3	3	2003	CNRS	-999	2373	12253	0.8	-0.924608
6/03/2003	6	3	2003	CNRS	-999	9609	12253	0.2	-1
10/03/2003	10	3	2003	CNRS	-999	10003	12253	0.2	-1
13/03/2003	13	3	2003	CNRS	-999	504	12253	1	-1
19/03/2003	19	3	2003	CNRS	-999	10122	12253	0.2	-0.718402
22/03/2003	22	3	2003	CNRS	3	11136	12253	0.1	-0.740578
26/03/2003	26	3	2003	CNRS	-999	4363	12253	0.6	-0.947242
29/03/2003	29	3	2003	CNRS	-999	9766	12253	0.2	-1
1/04/2003	1	4	2003	CNRS	-999	10117	12253	0.2	-0.982682
4/04/2003	4	4	2003	CNRS	-999	10973	12253	0.1	-0.513085
7/04/2003	7	4	2003	CNRS	-999	5586	12253	0.5	-0.954418
10/04/2003	10	4	2003	CNRS	9	11155	12253	0.1	-0.844756
14/04/2003	14	4	2003	CNRS	-999	8653	12253	0.3	-0.73575
17/04/2003	17	4	2003	CNRS	-999	7534	12253	0.4	-0.919227
20/04/2003	20	4	2003	CNRS	-999	2147	12253	0.8	-1
23/04/2003	23	4	2003	CNRS	-999	5211	12253	0.6	-0.973317
26/04/2003	26	4	2003	CNRS	-999	11159	12253	0.1	-0.987911
30/04/2003	30	4	2003	CNRS	-999	9771	12253	0.2	-1
3/05/2003	3	5	2003	CNRS	-999	5037	12253	0.6	-0.763466
6/05/2003	6	5	2003	CNRS	-999	5725	12253	0.5	-0.874755
9/05/2003	9	5	2003	CNRS	1	6441	12253	0.5	-0.92539
12/05/2003	12	5	2003	CNRS	-999	3284	12253	0.7	-1
15/05/2003	15	5	2003	CNRS	-999	11856	12253	0	-0.539395
22/05/2003	22	5	2003	CNRS	32	11916	12253	0	-0.330251
25/05/2003	25	5	2003	CNRS	17	11723	12253	0	-0.536972
28/05/2003	28	5	2003	CNRS	-999	10195	12253	0.2	-1
31/05/2003	31	5	2003	CNRS	-999	10882	12253	0.1	-0.834471
4/06/2003	4	6	2003	CNRS	3	11755	12253	0	-0.469453
7/06/2003	7	6	2003	CNRS	6	11411	12253	0.1	-0.804876
10/06/2003	10	6	2003	CNRS	15	8861	12253	0.3	-0.786239
13/06/2003	13	6	2003	CNRS	-999	6379	12253	0.5	-1
16/06/2003	16	6	2003	CNRS	-999	8385	12253	0.3	-0.803482
19/06/2003	19	6	2003	CNRS	10	7994	12253	0.3	-0.760987
23/06/2003	23	6	2003	CNRS	1	1941	12253	0.8	-0.98557
26/06/2003	26	6	2003	CNRS	13	11542	12253	0.1	-0.534167
29/06/2003	29	6	2003	CNRS	14	11977	12253	0	-0.325006
2/07/2003	2	7	2003	CNRS	12	11661	12253	0	-0.38856
5/07/2003	5	7	2003	CNRS	3	5744	12253	0.5	-0.712972
9/07/2003	9	7	2003	CNRS	7	7309	12253	0.4	-0.763328
12/07/2003	12	7	2003	CNRS	1	8979	12253	0.3	-0.709559
15/07/2003	15	7	2003	CNRS	-999	8449	12253	0.3	-0.68827
18/07/2003	18	7	2003	CNRS	-999	7287	12253	0.4	-1
21/07/2003	21	7	2003	CNRS	11	7515	12253	0.4	-0.657849
24/07/2003	24	7	2003	CNRS	3	7882	12253	0.4	-0.730487
28/07/2003	28	7	2003	CNRS	1	10146	12253	0.2	-0.922694
31/07/2003	31	7	2003	CNRS	-999	11479	12253	0.1	-0.262411
3/08/2003	3	8	2003	CNRS	-999	6444	12253	0.5	-0.619265
6/08/2003	6	8	2003	CNRS	36	11381	12253	0.1	-0.520292
9/08/2003	9	8	2003	CNRS	6	7368	12253	0.4	-0.592816
13/08/2003	13	8	2003	CNRS	-999	9760	12253	0.2	-0.450399
16/08/2003	16	8	2003	CNRS	-999	9453	12253	0.2	-0.697802
19/08/2003	19	8	2003	CNRS	8	5804	12253	0.5	-0.472153
22/08/2003	22	8	2003	CNRS	21	9094	12253	0.3	-0.673382
25/08/2003	25	8	2003	CNRS	21	6377	12253	0.5	-0.72081
28/08/2003	28	8	2003	CNRS	-999	2658	12253	0.8	-0.874714
1/09/2003	1	9	2003	CNRS	-999	11799	12253	0	-0.910564
4/09/2003	4	9	2003	CNRS	45	11542	12253	0.1	-0.631233
7/09/2003	7	9	2003	CNRS	2	7635	12253	0.4	-0.584143
10/09/2003	10	9	2003	CNRS	1	10979	12253	0.1	-0.511831
13/09/2003	13	9	2003	CNRS	2	11893	12253	0	-0.549946
17/09/2003	17	9	2003	CNRS	49	12007	12253	0	-0.448473
20/09/2003	20	9	2003	CNRS	34	11082	12253	0.1	-0.635644
23/09/2003	23	9	2003	CNRS	6	10355	12253	0.2	-0.805806
26/09/2003	26	9	2003	CNRS	-999	11548	12253	0.1	-0.68541
29/09/2003	29	9	2003	CNRS	2	11765	12253	0	-0.638233
2/10/2003	2	10	2003	CNRS	66	11950	12253	0	-0.725955
6/10/2003	6	10	2003	CNRS	21	8950	12253	0.3	-0.977296
9/10/2003	9	10	2003	CNRS	-999	4243	12253	0.7	-0.549643
12/10/2003	12	10	2003	CNRS	-999	2687	12253	0.8	-1
15/10/2003	15	10	2003	CNRS	4	10796	12253	0.1	-0.936787
18/10/2003	18	10	2003	CNRS	29	11731	12253	0	-0.790782
22/10/2003	22	10	2003	CNRS	23	11487	12253	0.1	-0.68829
25/10/2003	25	10	2003	CNRS	-999	8117	12253	0.3	-0.738942
28/10/2003	28	10	2003	CNRS	-999	5087	12253	0.6	-1
31/10/2003	31	10	2003	CNRS	60	10946	12253	0.1	-0.786969
3/11/2003	3	11	2003	CNRS	9	8305	12253	0.3	-1
6/11/2003	6	11	2003	CNRS	-999	11408	12253	0.1	-1
10/11/2003	10	11	2003	CNRS	-999	7961	12253	0.4	-1
13/11/2003	13	11	2003	CNRS	-999	4457	12253	0.6	-0.843702
16/11/2003	16	11	2003	CNRS	49	7718	12253	0.4	-0.709654
19/11/2003	19	11	2003	CNRS	34	9993	12253	0.2	-1
22/11/2003	22	11	2003	CNRS	-999	503	12253	1	-0.819039
26/11/2003	26	11	2003	CNRS	1	11924	12253	0	-0.72221
29/11/2003	29	11	2003	CNRS	6	5568	12253	0.5	-1
2/12/2003	2	12	2003	CNRS	11	4743	12253	0.6	-0.912159
5/12/2003	5	12	2003	CNRS	-999	10928	12253	0.1	-0.832708
8/12/2003	8	12	2003	CNRS	-999	11491	12253	0.1	-0.744559
11/12/2003	11	12	2003	CNRS	-999	8378	12253	0.3	-1
15/12/2003	15	12	2003	CNRS	-999	4520	12253	0.6	-1
18/12/2003	18	12	2003	CNRS	-999	626	12253	0.9	-0.902945
21/12/2003	21	12	2003	CNRS	-999	7167	12253	0.4	-0.787646
24/12/2003	24	12	2003	CNRS	9	11470	12253	0.1	-0.735713
27/12/2003	27	12	2003	CNRS	-999	4745	12253	0.6	-0.930295
3/01/2004	3	1	2004	CNRS	-999	11557	12253	0.1	-0.682186
6/01/2004	6	1	2004	CNRS	-999	5080	12253	0.6	-0.965295
9/01/2004	9	1	2004	CNRS	-999	8727	12253	0.3	-0.828887
12/01/2004	12	1	2004	CNRS	-999	458	12253	1	-0.928228
15/01/2004	15	1	2004	CNRS	-999	26	12253	1	-0.854228
19/01/2004	19	1	2004	CNRS	-999	9540	12253	0.2	-1
22/01/2004	22	1	2004	CNRS	-999	4281	12253	0.7	-0.982208
25/01/2004	25	1	2004	CNRS	-999	3601	12253	0.7	-1
28/01/2004	28	1	2004	CNRS	-999	6273	12253	0.5	-0.867819
31/01/2004	31	1	2004	CNRS	-999	10668	12253	0.1	-1
4/02/2004	4	2	2004	CNRS	-999	6460	12253	0.5	-0.689562
7/02/2004	7	2	2004	CNRS	-999	1266	12253	0.9	-0.945647
10/02/2004	10	2	2004	CNRS	-999	763	12253	0.9	-0.923649
13/02/2004	13	2	2004	CNRS	-999	2946	12253	0.8	-0.912551
16/02/2004	16	2	2004	CNRS	-999	10530	12253	0.1	-0.931731
19/02/2004	19	2	2004	CNRS	-999	7542	12253	0.4	-0.935872
23/02/2004	23	2	2004	CNRS	-999	11619	12253	0.1	-0.663516
26/02/2004	26	2	2004	CNRS	1	8856	12253	0.3	-0.841475
29/02/2004	29	2	2004	CNRS	-999	2637	12253	0.8	-1
3/03/2004	3	3	2004	CNRS	-999	1702	12253	0.9	-0.393431
6/03/2004	6	3	2004	CNRS	-999	11909	12253	0	-0.706122
10/03/2004	10	3	2004	CNRS	-999	11476	12253	0.1	-1
13/03/2004	13	3	2004	CNRS	-999	4057	12253	0.7	-1
16/03/2004	16	3	2004	CNRS	-999	2567	12253	0.8	-0.902096
19/03/2004	19	3	2004	CNRS	-999	-999	12253	-999	-999
22/03/2004	22	3	2004	CNRS	-999	9218	12253	0.2	-0.966776
25/03/2004	25	3	2004	CNRS	-999	8765	12253	0.3	-0.808876
29/03/2004	29	3	2004	CNRS	4	9700	12253	0.2	-0.57749
1/04/2004	1	4	2004	CNRS	1	5998	12253	0.5	-0.838327
4/04/2004	4	4	2004	CNRS	-999	6131	12253	0.5	-1
7/04/2004	7	4	2004	CNRS	-999	7923	12253	0.4	-1
10/04/2004	10	4	2004	CNRS	2	8947	12253	0.3	-1
14/04/2004	14	4	2004	CNRS	-999	6717	12253	0.5	-0.820494
17/04/2004	17	4	2004	CNRS	-999	25	12253	1	-0.904139
20/04/2004	20	4	2004	CNRS	-999	11810	12253	0	-0.803386
23/04/2004	23	4	2004	CNRS	-999	7400	12253	0.4	-1
26/04/2004	26	4	2004	CNRS	-999	1863	12253	0.8	-1
29/04/2004	29	4	2004	CNRS	-999	3158	12253	0.7	-1
3/05/2004	3	5	2004	CNRS	-999	780	12253	0.9	-0.946439
6/05/2004	6	5	2004	CNRS	-999	7195	12253	0.4	-0.899138
9/05/2004	9	5	2004	CNRS	1	6571	12253	0.5	-0.806418
12/05/2004	12	5	2004	CNRS	19	11361	12253	0.1	-0.571098
15/05/2004	15	5	2004	CNRS	-999	4120	12253	0.7	-0.814253
19/05/2004	19	5	2004	CNRS	-999	8939	12253	0.3	-0.871679
22/05/2004	22	5	2004	CNRS	-999	2618	12253	0.8	-1
25/05/2004	25	5	2004	CNRS	-999	5258	12253	0.6	-0.561863
28/05/2004	28	5	2004	CNRS	8	6768	12253	0.4	-0.921291
31/05/2004	31	5	2004	CNRS	3	7844	12253	0.4	-1
3/06/2004	3	6	2004	CNRS	-999	9549	12253	0.2	-1
7/06/2004	7	6	2004	CNRS	-999	2842	12253	0.8	-0.823733
10/06/2004	10	6	2004	CNRS	-999	794	12253	0.9	-0.379263
13/06/2004	13	6	2004	CNRS	6	6711	12253	0.5	-0.683315
16/06/2004	16	6	2004	CNRS	-999	11969	12253	0	-0.476322
19/06/2004	19	6	2004	CNRS	14	12012	12253	0	-0.33189
23/06/2004	23	6	2004	CNRS	2	5215	12253	0.6	-0.780442
26/06/2004	26	6	2004	CNRS	17	11861	12253	0	-0.670431
29/06/2004	29	6	2004	CNRS	8	5186	12253	0.6	-0.614496
2/07/2004	2	7	2004	CNRS	-999	5673	12253	0.5	-0.980959
5/07/2004	5	7	2004	CNRS	6	11874	12253	0	-0.430267
8/07/2004	8	7	2004	CNRS	12	7686	12253	0.4	-0.491135
12/07/2004	12	7	2004	CNRS	7	7078	12253	0.4	-0.619824
15/07/2004	15	7	2004	CNRS	13	9607	12253	0.2	-0.488599
18/07/2004	18	7	2004	CNRS	-999	11248	12253	0.1	-0.397543
21/07/2004	21	7	2004	CNRS	5	11405	12253	0.1	-0.506659
24/07/2004	24	7	2004	CNRS	14	10049	12253	0.2	-0.833479
28/07/2004	28	7	2004	CNRS	68	11589	12253	0.1	-0.355556
31/07/2004	31	7	2004	CNRS	-999	7305	12253	0.4	-0.700404
3/08/2004	3	8	2004	CNRS	-999	11801	12253	0	-0.452064
6/08/2004	6	8	2004	CNRS	45	11887	12253	0	-0.61652
9/08/2004	9	8	2004	CNRS	26	11907	12253	0	-0.507205
12/08/2004	12	8	2004	CNRS	40	10403	12253	0.2	-0.441018
16/08/2004	16	8	2004	CNRS	9	12006	12253	0	-0.393097
19/08/2004	19	8	2004	CNRS	1	11402	12253	0.1	-0.319894
22/08/2004	22	8	2004	CNRS	32	11999	12253	0	-0.467441
25/08/2004	25	8	2004	CNRS	27	9663	12253	0.2	-0.719906
28/08/2004	28	8	2004	CNRS	11	6905	12253	0.4	-0.642854
1/09/2004	1	9	2004	CNRS	-999	8918	12253	0.3	-0.540933
4/09/2004	4	9	2004	CNRS	3	4821	12253	0.6	-0.744035
7/09/2004	7	9	2004	CNRS	7	7929	12253	0.4	-0.747101
10/09/2004	10	9	2004	CNRS	6	10202	12253	0.2	-0.976922
13/09/2004	13	9	2004	CNRS	3	9036	12253	0.3	-0.994048
16/09/2004	16	9	2004	CNRS	-999	11446	12253	0.1	-0.656292
20/09/2004	20	9	2004	CNRS	13	11200	12253	0.1	-0.617093
23/09/2004	23	9	2004	CNRS	33	8174	12253	0.3	-0.439095
26/09/2004	26	9	2004	CNRS	7	11775	12253	0	-0.642264
29/09/2004	29	9	2004	CNRS	1	11111	12253	0.1	-0.572211
2/10/2004	2	10	2004	CNRS	7	11881	12253	0	-0.517564
6/10/2004	6	10	2004	CNRS	33	11929	12253	0	-0.74616
9/10/2004	9	10	2004	CNRS	54	11966	12253	0	-0.629139
12/10/2004	12	10	2004	CNRS	3	10561	12253	0.1	-0.749228
15/10/2004	15	10	2004	CNRS	-999	734	12253	0.9	-0.912735
18/10/2004	18	10	2004	CNRS	5	11187	12253	0.1	-1
21/10/2004	21	10	2004	CNRS	23	10341	12253	0.2	-0.839224
25/10/2004	25	10	2004	CNRS	4	7901	12253	0.4	-1
28/10/2004	28	10	2004	CNRS	-999	7239	12253	0.4	-1
31/10/2004	31	10	2004	CNRS	-999	5018	12253	0.6	-1
3/11/2004	3	11	2004	CNRS	13	10950	12253	0.1	-0.873191
6/11/2004	6	11	2004	CNRS	7	9343	12253	0.2	-1
13/11/2004	13	11	2004	CNRS	-999	7083	12253	0.4	-0.532497
16/11/2004	16	11	2004	CNRS	-999	2653	12253	0.8	-0.879029
19/11/2004	19	11	2004	CNRS	34	6252	12253	0.5	-0.848158
22/11/2004	22	11	2004	CNRS	-999	4791	12253	0.6	-0.882067
25/11/2004	25	11	2004	CNRS	-999	8904	12253	0.3	-1
29/11/2004	29	11	2004	CNRS	-999	11840	12253	0	-0.784321
2/12/2004	2	12	2004	CNRS	49	7028	12253	0.4	-0.924347
5/12/2004	5	12	2004	CNRS	25	6539	12253	0.5	-0.886493
8/12/2004	8	12	2004	CNRS	3	6544	12253	0.5	-0.867204
11/12/2004	11	12	2004	CNRS	-999	8567	12253	0.3	-0.872206
15/12/2004	15	12	2004	CNRS	-999	10593	12253	0.1	-0.763962
18/12/2004	18	12	2004	CNRS	12	7027	12253	0.4	-1
21/12/2004	21	12	2004	CNRS	-999	986	12253	0.9	-1
24/12/2004	24	12	2004	CNRS	-999	1081	12253	0.9	-1
27/12/2004	27	12	2004	CNRS	11	5660	12253	0.5	-0.89848
30/12/2004	30	12	2004	CNRS	-999	3094	12253	0.7	-1
3/01/2005	3	1	2005	CNRS	86	9281	12253	0.2	-1
6/01/2005	6	1	2005	CNRS	-999	5334	12253	0.6	-1
9/01/2005	9	1	2005	CNRS	-999	502	12253	1	-0.85496
12/01/2005	12	1	2005	CNRS	-999	11509	12253	0.1	-0.871396
15/01/2005	15	1	2005	CNRS	-999	1840	12253	0.8	-0.779805
19/01/2005	19	1	2005	CNRS	-999	2589	12253	0.8	-1
22/01/2005	22	1	2005	CNRS	-999	1934	12253	0.8	-1
25/01/2005	25	1	2005	CNRS	-999	99	12253	1	-0.881558
31/01/2005	31	1	2005	CNRS	-999	366	12253	1	-1
3/02/2005	3	2	2005	CNRS	2	7086	12253	0.4	-1
10/02/2005	10	2	2005	CNRS	-999	5373	12253	0.6	-0.604362
13/02/2005	13	2	2005	CNRS	-999	6008	12253	0.5	-1
16/02/2005	16	2	2005	CNRS	-999	6871	12253	0.4	-0.907794
19/02/2005	19	2	2005	CNRS	-999	11402	12253	0.1	-0.839257
23/02/2005	23	2	2005	CNRS	-999	10320	12253	0.2	-1
26/02/2005	26	2	2005	CNRS	-999	11215	12253	0.1	-0.8091
1/03/2005	1	3	2005	CNRS	-999	3825	12253	0.7	-1
4/03/2005	4	3	2005	CNRS	-999	6529	12253	0.5	-1
7/03/2005	7	3	2005	CNRS	-999	8131	12253	0.3	-1
10/03/2005	10	3	2005	CNRS	-999	2124	12253	0.8	-1
14/03/2005	14	3	2005	CNRS	-999	70	12253	1	-0.943705
17/03/2005	17	3	2005	CNRS	-999	6846	12253	0.4	-0.992751
20/03/2005	20	3	2005	CNRS	-999	6365	12253	0.5	-0.977879
23/03/2005	23	3	2005	CNRS	7	11789	12253	0	-0.712164
26/03/2005	26	3	2005	CNRS	-999	10709	12253	0.1	-0.977093
30/03/2005	30	3	2005	CNRS	-999	11705	12253	0	-0.647963
2/04/2005	2	4	2005	CNRS	-999	9088	12253	0.3	-1
5/04/2005	5	4	2005	CNRS	-999	6897	12253	0.4	-0.962876
8/04/2005	8	4	2005	CNRS	-999	8615	12253	0.3	-1
11/04/2005	11	4	2005	CNRS	-999	7290	12253	0.4	-1
14/04/2005	14	4	2005	CNRS	1	5503	12253	0.6	-0.930861
18/04/2005	18	4	2005	CNRS	-999	11821	12253	0	-0.610739
21/04/2005	21	4	2005	CNRS	-999	8149	12253	0.3	-0.509134
24/04/2005	24	4	2005	CNRS	-999	7312	12253	0.4	-0.790809
27/04/2005	27	4	2005	CNRS	-999	8730	12253	0.3	-0.90287
30/04/2005	30	4	2005	CNRS	25	11820	12253	0	-0.707673
4/05/2005	4	5	2005	CNRS	4	8696	12253	0.3	-0.768152
7/05/2005	7	5	2005	CNRS	-999	10654	12253	0.1	-0.786685
10/05/2005	10	5	2005	CNRS	-999	4721	12253	0.6	-1
13/05/2005	13	5	2005	CNRS	50	11939	12253	0	-0.451934
16/05/2005	16	5	2005	CNRS	36	11983	12253	0	-0.418566
19/05/2005	19	5	2005	CNRS	25	10945	12253	0.1	-0.54105
23/05/2005	23	5	2005	CNRS	1	11591	12253	0.1	-0.63512
26/05/2005	26	5	2005	CNRS	-999	9785	12253	0.2	-0.541427
29/05/2005	29	5	2005	CNRS	1	5781	12253	0.5	-0.701334
1/06/2005	1	6	2005	CNRS	4	8752	12253	0.3	-0.873905
4/06/2005	4	6	2005	CNRS	-999	1237	12253	0.9	-1
8/06/2005	8	6	2005	CNRS	-999	7468	12253	0.4	-0.77995
11/06/2005	11	6	2005	CNRS	1	10599	12253	0.1	-0.660401
14/06/2005	14	6	2005	CNRS	7	5413	12253	0.6	-0.650026
17/06/2005	17	6	2005	CNRS	15	6299	12253	0.5	-0.971907
20/06/2005	20	6	2005	CNRS	29	11451	12253	0.1	-0.588693
23/06/2005	23	6	2005	CNRS	-999	2485	12253	0.8	-0.701442
27/06/2005	27	6	2005	CNRS	2	5490	12253	0.6	-1
30/06/2005	30	6	2005	CNRS	-999	56	12253	1	-0.779278
3/07/2005	3	7	2005	CNRS	4	8547	12253	0.3	-0.932871
6/07/2005	6	7	2005	CNRS	1	8091	12253	0.3	-0.681701
9/07/2005	9	7	2005	CNRS	3	8777	12253	0.3	-0.57748
13/07/2005	13	7	2005	CNRS	18	11933	12253	0	-0.5066
16/07/2005	16	7	2005	CNRS	48	11977	12253	0	-0.429685
19/07/2005	19	7	2005	CNRS	1	801	12253	0.9	-0.968039
22/07/2005	22	7	2005	CNRS	-999	4353	12253	0.6	-1
25/07/2005	25	7	2005	CNRS	2	3405	12253	0.7	-0.783483
28/07/2005	28	7	2005	CNRS	21	10066	12253	0.2	-0.732087
1/08/2005	1	8	2005	CNRS	-999	23	12253	1	-0.90956
4/08/2005	4	8	2005	CNRS	-999	6638	12253	0.5	-0.555856
7/08/2005	7	8	2005	CNRS	-999	11519	12253	0.1	-0.642263
10/08/2005	10	8	2005	CNRS	7	10944	12253	0.1	-0.63718
13/08/2005	13	8	2005	CNRS	48	6522	12253	0.5	-0.525663
17/08/2005	17	8	2005	CNRS	19	6771	12253	0.4	-0.628486
20/08/2005	20	8	2005	CNRS	-999	5953	12253	0.5	-0.80052
23/08/2005	23	8	2005	CNRS	-999	11607	12253	0.1	-0.528625
26/08/2005	26	8	2005	CNRS	16	7017	12253	0.4	-0.747074
29/08/2005	29	8	2005	CNRS	9	10660	12253	0.1	-0.911922
1/09/2005	1	9	2005	CNRS	-999	6967	12253	0.4	-0.580162
5/09/2005	5	9	2005	CNRS	5	11992	12253	0	-0.452468
8/09/2005	8	9	2005	CNRS	-999	11198	12253	0.1	-0.455086
11/09/2005	11	9	2005	CNRS	38	11077	12253	0.1	-0.707886
14/09/2005	14	9	2005	CNRS	21	9678	12253	0.2	-0.87057
17/09/2005	17	9	2005	CNRS	-999	9337	12253	0.2	-0.73312
21/09/2005	21	9	2005	CNRS	-999	9478	12253	0.2	-0.827316
24/09/2005	24	9	2005	CNRS	4	9340	12253	0.2	-0.93198
27/09/2005	27	9	2005	CNRS	26	11347	12253	0.1	-0.564008
30/09/2005	30	9	2005	CNRS	6	11836	12253	0	-1
3/10/2005	3	10	2005	CNRS	4	11608	12253	0.1	-0.864184
6/10/2005	6	10	2005	CNRS	4	7342	12253	0.4	-0.777092
10/10/2005	10	10	2005	CNRS	17	9817	12253	0.2	-0.858603
13/10/2005	13	10	2005	CNRS	28	7687	12253	0.4	-0.897901
16/10/2005	16	10	2005	CNRS	-999	6459	12253	0.5	-1
19/10/2005	19	10	2005	CNRS	-999	9829	12253	0.2	-0.873051
22/10/2005	22	10	2005	CNRS	15	11966	12253	0	-0.784374
26/10/2005	26	10	2005	CNRS	19	11651	12253	0	-1
29/10/2005	29	10	2005	CNRS	3	9786	12253	0.2	-1
1/11/2005	1	11	2005	CNRS	-999	4778	12253	0.6	-0.907486
4/11/2005	4	11	2005	CNRS	-999	10453	12253	0.1	-0.998718
7/11/2005	7	11	2005	CNRS	6	8412	12253	0.3	-0.918894
10/11/2005	10	11	2005	CNRS	57	11615	12253	0.1	-1
17/11/2005	17	11	2005	CNRS	-999	841	12253	0.9	-0.91234
20/11/2005	20	11	2005	CNRS	-999	7066	12253	0.4	-0.900048
23/11/2005	23	11	2005	CNRS	7	3631	12253	0.7	-0.880535
26/11/2005	26	11	2005	CNRS	15	9912	12253	0.2	-0.603711
30/11/2005	30	11	2005	CNRS	-999	10509	12253	0.1	-0.917399
3/12/2005	3	12	2005	CNRS	-999	7232	12253	0.4	-0.975941
6/12/2005	6	12	2005	CNRS	-999	4050	12253	0.7	-1
9/12/2005	9	12	2005	CNRS	20	9512	12253	0.2	-0.843971
12/12/2005	12	12	2005	CNRS	5	12004	12253	0	-0.508167
15/12/2005	15	12	2005	CNRS	-999	9605	12253	0.2	-1
19/12/2005	19	12	2005	CNRS	-999	11697	12253	0	-0.833341
22/12/2005	22	12	2005	CNRS	1	7851	12253	0.4	-1
25/12/2005	25	12	2005	CNRS	-999	6865	12253	0.4	-0.951102
28/12/2005	28	12	2005	CNRS	-999	10159	12253	0.2	-0.820201
4/01/2006	4	1	2006	CNRS	-999	10166	12253	0.2	-1
7/01/2006	7	1	2006	CNRS	17	10403	12253	0.2	-0.532809
10/01/2006	10	1	2006	CNRS	-999	1095	12253	0.9	-1
13/01/2006	13	1	2006	CNRS	-999	5598	12253	0.5	-0.961316
16/01/2006	16	1	2006	CNRS	-999	2921	12253	0.8	-0.8624
19/01/2006	19	1	2006	CNRS	-999	9736	12253	0.2	-1
23/01/2006	23	1	2006	CNRS	-999	5752	12253	0.5	-1
26/01/2006	26	1	2006	CNRS	-999	797	12253	0.9	-1
29/01/2006	29	1	2006	CNRS	-999	78	12253	1	-0.795323
1/02/2006	1	2	2006	CNRS	-999	11854	12253	0	-0.647043
4/02/2006	4	2	2006	CNRS	-999	8059	12253	0.3	-1
8/02/2006	8	2	2006	CNRS	-999	10621	12253	0.1	-1
11/02/2006	11	2	2006	CNRS	-999	10541	12253	0.1	-1
14/02/2006	14	2	2006	CNRS	-999	3163	12253	0.7	-0.958556
17/02/2006	17	2	2006	CNRS	-999	2962	12253	0.8	-0.902
20/02/2006	20	2	2006	CNRS	-999	9219	12253	0.2	-0.899634
23/02/2006	23	2	2006	CNRS	-999	7531	12253	0.4	-1
27/02/2006	27	2	2006	CNRS	-999	9639	12253	0.2	-1
2/03/2006	2	3	2006	CNRS	-999	5643	12253	0.5	-1
5/03/2006	5	3	2006	CNRS	-999	495	12253	1	-0.963907
8/03/2006	8	3	2006	CNRS	-999	7134	12253	0.4	-0.802518
11/03/2006	11	3	2006	CNRS	-999	3823	12253	0.7	-0.922773
18/03/2006	18	3	2006	CNRS	-999	10728	12253	0.1	-1
21/03/2006	21	3	2006	CNRS	1	3396	12253	0.7	-0.291399
24/03/2006	24	3	2006	CNRS	-999	3486	12253	0.7	-0.928972
27/03/2006	27	3	2006	CNRS	-999	8416	12253	0.3	-1
30/03/2006	30	3	2006	CNRS	-999	5905	12253	0.5	-1
3/04/2006	3	4	2006	CNRS	-999	5144	12253	0.6	-1
6/04/2006	6	4	2006	CNRS	-999	7350	12253	0.4	-1
9/04/2006	9	4	2006	CNRS	-999	2987	12253	0.8	-1
12/04/2006	12	4	2006	CNRS	-999	1644	12253	0.9	-1
15/04/2006	15	4	2006	CNRS	-999	3898	12253	0.7	-1
19/04/2006	19	4	2006	CNRS	-999	26	12253	1	-0.812045
22/04/2006	22	4	2006	CNRS	-999	2	12253	1	-0.04789
25/04/2006	25	4	2006	CNRS	2	4953	12253	0.6	-0.724968
28/04/2006	28	4	2006	CNRS	-999	2037	12253	0.8	-1
1/05/2006	1	5	2006	CNRS	-999	371	12253	1	-0.378266
4/05/2006	4	5	2006	CNRS	-999	85	12253	1	-1
8/05/2006	8	5	2006	CNRS	-999	3798	12253	0.7	-1
11/05/2006	11	5	2006	CNRS	-999	1216	12253	0.9	-1
14/05/2006	14	5	2006	CNRS	-999	2876	12253	0.8	-1
17/05/2006	17	5	2006	CNRS	-999	7258	12253	0.4	-1
20/05/2006	20	5	2006	CNRS	-999	5762	12253	0.5	-1
24/05/2006	24	5	2006	CNRS	4	10226	12253	0.2	-1
27/05/2006	27	5	2006	CNRS	-999	9434	12253	0.2	-1
30/05/2006	30	5	2006	CNRS	-999	3568	12253	0.7	-0.830837
2/06/2006	2	6	2006	CNRS	28	11056	12253	0.1	-0.73355
5/06/2006	5	6	2006	CNRS	13	9394	12253	0.2	-0.885605
8/06/2006	8	6	2006	CNRS	-999	3158	12253	0.7	-1
12/06/2006	12	6	2006	CNRS	-999	4894	12253	0.6	-1
15/06/2006	15	6	2006	CNRS	-999	8062	12253	0.3	-1
18/06/2006	18	6	2006	CNRS	2	6224	12253	0.5	-0.872383
21/06/2006	21	6	2006	CNRS	4	5087	12253	0.6	-1
24/06/2006	24	6	2006	CNRS	-999	9466	12253	0.2	-1
28/06/2006	28	6	2006	CNRS	-999	7485	12253	0.4	-0.719953
1/07/2006	1	7	2006	CNRS	1	8168	12253	0.3	-0.933728
4/07/2006	4	7	2006	CNRS	28	11953	12253	0	-0.371463
7/07/2006	7	7	2006	CNRS	6	11747	12253	0	-1
10/07/2006	10	7	2006	CNRS	-999	2966	12253	0.8	-1
13/07/2006	13	7	2006	CNRS	-999	1518	12253	0.9	-1
17/07/2006	17	7	2006	CNRS	-999	342	12253	1	-0.98581
20/07/2006	20	7	2006	CNRS	23	10379	12253	0.2	-0.788273
23/07/2006	23	7	2006	CNRS	-999	9610	12253	0.2	-0.645829
26/07/2006	26	7	2006	CNRS	-999	10658	12253	0.1	-0.539674
29/07/2006	29	7	2006	CNRS	2	10186	12253	0.2	-0.612339
2/08/2006	2	8	2006	CNRS	23	11836	12253	0	-0.486641
5/08/2006	5	8	2006	CNRS	79	12002	12253	0	-0.47041
8/08/2006	8	8	2006	CNRS	1	9596	12253	0.2	-0.632023
11/08/2006	11	8	2006	CNRS	-999	9760	12253	0.2	-0.575586
14/08/2006	14	8	2006	CNRS	18	11662	12253	0	-0.681495
17/08/2006	17	8	2006	CNRS	30	8105	12253	0.3	-0.551622
21/08/2006	21	8	2006	CNRS	6	10956	12253	0.1	-0.748774
24/08/2006	24	8	2006	CNRS	2	11209	12253	0.1	-0.400095
27/08/2006	27	8	2006	CNRS	9	11963	12253	0	-0.544324
30/08/2006	30	8	2006	CNRS	3	10607	12253	0.1	-0.896302
2/09/2006	2	9	2006	CNRS	-999	2011	12253	0.8	-0.663755
6/09/2006	6	9	2006	CNRS	3	10380	12253	0.2	-0.922538
12/09/2006	12	9	2006	CNRS	4	10656	12253	0.1	-0.671815
15/09/2006	15	9	2006	CNRS	9	8604	12253	0.3	-1
18/09/2006	18	9	2006	CNRS	3	9910	12253	0.2	-0.94152
21/09/2006	21	9	2006	CNRS	1	11841	12253	0	-0.758447
[truncated: 5,783 more rows]
